# Supplementary material for: Defining blood-induced microglia functions in neurodegeneration through multiomic profiling
Source: Nat Immunol. 2023 Jun 8;24(7):1173–87. doi: 10.1038/s41590-023-01522-0 (PMC10307624; doi:10.1038/s41590-023-01522-0)
Supplement: Supplementary file 2 — Supplementary Tables 1–16 and table legends. [file 41590_2023_1522_MOESM2_ESM.xlsx]

## Sheet: Descriptions_Legends
Supplementary Tables
Supplementary Table 1	Related to Fig. 1, DeSeq2 normalized counts matrix from bulk RNA-seq analysis of microglia in vivo.
Supplementary Table 2	Related to Fig. 1, DeSeq2 differential gene analaysis from bulk RNA-seq analysis of microglia in vivo. Wald test with BH test correction.
Supplementary Table 3	Related to Extended Data Fig. 3, Blood-induced microglial DEGs in vivo. Wald test with BH test correction
Supplementary Table 4	Related to Fig. 1, DEGs from primary microglia scRNA-seq dataset. Wilcoxon rank sum test with bonferroni correction.
Supplementary Table 5	Related to Fig. 2, DEGs from BMDM scRNA-seq dataset. Wilcoxon rank sum test with bonferroni correction.
Supplementary Table 6	Related to Extended Data Fig. 6, Pseudotime list of top 50 genes per path. Wilcoxon rank sum test followed by BH correction.
Supplementary Table 7	Related to Fig. 4, Full raw data from macrophage phosphoproteomics dataset.
Supplementary Table 8	Related to Fig. 4, Comparison of DEPs across all treatments from macrophage phosphoproteomics dataset. P values calculated by Student’s t-test and Benjamini–Hochberg correction.
Supplementary Table 9	Related to Fig. 4, DEPs between fibrin vs iC3b. P values calculated by Student’s t-test and Benjamini–Hochberg correction.
Supplementary Table 10	Related to Fig. 4, Fibrin and iC3b enrichment terms from macrophage phosphoproteomics dataset. P values calculated by Student’s t-test and Benjamini–Hochberg correction.
Supplementary Table 11	Related to Fig. 4, Kinase-substrate analysis of phosphoproteomics dataset. P values were calculated using a two-tailed z-test
Supplementary Table 12	Related to Figs. 5 and 6, Microglia ligand-selective signature gene sets
Supplementary Table 13	Related to Fig. 6, DEGs from 5XFAD CD11b+ Tox-seq dataset. P values calculated by MAST test with BH correction.
Supplementary Table 14	Related to Fig. 7, DEGs from brain CD11b+ scRNA-seq of 5XFAD:Fgg𝛾390-396A, 5XFAD and control mice. P values calculated by MAST test with BH correction.
Supplementary Table 15	Related to Fig. 7, Fibrin-CD11b regulated genes in microglia clusters from scRNA-seq of 5XFAD:Fgg𝛾390-396A, 5XFAD and control mice. P values calculated by MAST test with BH correction.
Supplementary Table 16	Related to Fig. 8, Tox-seq gene signatures and functional enrichment terms in 5XFAD and EAE mice. P values calculated by hypergeometric test and BH correction

## Sheet: Supp_Table1
Related to Fig. 1, DeSeq2 normalized counts matrix from bulk RNA-seq analysis of microglia in vivo.
DeSeq2: Gene expression (log2 normalized counts + 1) for each sample
EnsemblID	gene_description	gene_symbol	AlbKO_Mg_Rep1	AlbKO_Mg_Rep2	AlbKO_Mg_Rep3	AlbKO_Mg_Rep4	C3KO_Mg_Rep1	C3KO_Mg_Rep2	C3KO_Mg_Rep3	C3KO_Mg_Rep4	FGNKO_Mg_Rep1	FGNKO_Mg_Rep2	FGNKO_Mg_Rep3	Fibmac_Mg_Rep1	Fibmac_Mg_Rep2	Fibmac_Mg_Rep3	WT_Mg_Rep1	WT_Mg_Rep2	WT_Mg_Rep3	aCSF_Mg_Rep1	aCSF_Mg_Rep2	aCSF_Mg_Rep3
ENSMUSG00000000001	guanine nucleotide binding protein (G protein), alpha inhibiting 3	Gnai3	1828.28	1679.67	2057.03	1743.05	1871.26	2074.59	1460.18	2153.43	1825.83	1931.77	1672.83	2002.01	1819.68	1745.77	1697.75	1611.06	1689.47	1933	2366.68	1675.7
ENSMUSG00000000028	cell division cycle 45	Cdc45	269.746	161.47	357.661	435.064	198.273	312.407	267.071	562.222	64.1177	95.3961	187.403	247.137	350.06	268.726	355.454	154.118	278.863	68.0791	150.157	61.3663
ENSMUSG00000000056	nuclear prelamin A recognition factor	Narf	309.708	345.871	441.76	339.108	203.205	260.515	405.444	289.502	469.179	512.277	375.957	319.883	228.643	850.013	190.379	174.221	1213.23	283.477	494.067	775.987
ENSMUSG00000000058	caveolin 2	Cav2	306.711	20.0643	97.6318	16.7691	69.0504	47.6552	23.2235	75.5223	45.7984	107.798	49.4377	57.7982	74.9003	105.775	91.5746	19.1451	28.9727	100.445	203.439	43.5503
ENSMUSG00000000078	Kruppel-like factor 6	Klf6	2591.56	2915.06	2957.95	2955.08	2912.94	3184.43	2865.2	4053.03	3013.53	3396.1	4121.73	3020.46	2440.96	2992.2	2453.24	2594.16	3510.23	3706.4	3259.87	3872.02
ENSMUSG00000000085	sex comb on midleg homolog 1	Scmh1	1032.03	543.648	817.787	850.564	738.839	539.034	932.812	1111.86	790.785	784.156	1093.38	1012.47	1348.21	1029.16	890.443	605.943	711.643	757.798	465.004	665.132
ENSMUSG00000000088	cytochrome c oxidase subunit 5A	Cox5a	6450.92	8589.45	5212.19	8861.51	9657.19	10995.7	8075.02	8634.72	5681.03	6072.92	6737.33	7790.8	4752.62	6529.47	9690.04	11210.4	7348.21	6545.63	8408.82	6257.38
ENSMUSG00000000127	fer (fms/fps related) protein kinase	Fer	510.519	484.41	579.991	442.517	493.217	560.214	377.383	429.009	421.345	306.221	505.874	573	518.783	485.994	403.651	353.228	373.929	479.902	414.628	616.632
ENSMUSG00000000131	exportin 6	Xpo6	1029.03	1227.75	961.818	1133.77	788.16	1746.3	1742.73	1706.59	1030.97	902.447	1270.43	881.921	1460.16	813.801	1218.18	894.077	1265.75	1501.09	956.164	1271.87
ENSMUSG00000000134	transcription factor E3	Tfe3	1894.21	1399.73	1979.7	1433.75	2137.6	1857.5	1852.08	1403.46	2190.18	1780.09	1583.16	1917.31	2255.68	2432.83	1630.27	1161.15	1349.95	1782.33	1475.42	2362.6
ENSMUSG00000000148	BRCA1-associated ATM activator 1	Brat1	333.685	284.722	245.53	204.024	219.975	225.568	297.068	398.59	276.826	277.603	397.801	346.789	463.593	304.937	232.551	177.092	204.62	314.726	327.44	234.578
ENSMUSG00000000149	guanine nucleotide binding protein, alpha 12	Gna12	1966.15	1679.67	2441.76	1535.3	1665.1	1576.86	2153.98	1969.87	2103.67	2290.46	1770.56	2415.57	3116.64	2709.18	1798.96	1483.75	1677.7	2485.44	2089.61	2031.03
ENSMUSG00000000168	dihydrolipoamide S-acetyltransferase (E2 component of pyruvate dehydrogenase complex)	Dlat	230.782	288.544	397.294	264.578	280.147	352.649	315.453	314.676	248.329	325.301	380.555	322.873	352.426	257.291	369.913	289.091	451.794	347.092	324.534	277.138
ENSMUSG00000000171	succinate dehydrogenase complex, subunit D, integral membrane protein	Sdhd	2987.18	3000.1	2953.12	3217.8	3644.87	3134.66	3115.82	3618.78	2716.35	2226.54	3230.7	2709.54	2411	3221.85	3261.74	3668.21	3271.2	3398.37	2286.27	2945.58
ENSMUSG00000000184	cyclin D2	Ccnd2	94.9105	38.2178	43.4993	89.435	63.1318	60.3633	154.824	26.223	64.1177	84.9025	102.325	66.7669	18.9222	17.1527	12.0493	299.621	266.187	75.8914	195.689	47.5094
ENSMUSG00000000194	G protein-coupled receptor 107	Gpr107	997.06	950.667	1259.55	813.299	1173.86	1071.71	876.689	1290.17	1139.87	941.559	1032.44	1154.97	1262.27	955.788	916.951	1198.48	1176.11	1087.03	963.914	1346.1
ENSMUSG00000000244	tetraspanin 32	Tspan32	136.871	128.03	321.895	97.8195	238.717	126.022	153.856	147.898	236.116	145.002	103.474	201.297	90.6688	215.362	281.953	123.486	268.903	121.649	365.222	274.169
ENSMUSG00000000253	guanosine monophosphate reductase	Gmpr	594.44	611.485	899.953	463.944	467.57	693.649	811.856	559.075	625.911	559.021	686.38	957.657	328.773	911	890.443	639.447	1000.46	532.356	233.471	462.227
ENSMUSG00000000275	tripartite motif-containing 25	Trim25	575.458	641.103	567.425	807.71	721.083	794.254	549.624	730.049	959.73	521.817	872.633	832.095	581.857	761.39	616.924	822.283	785.885	669.63	482.441	597.827
ENSMUSG00000000276	diacylglycerol kinase, epsilon	Dgke	104.901	41.0841	63.799	81.982	135.141	44.4782	95.7971	106.99	137.395	93.4882	64.384	52.8156	114.321	40.023	97.5993	56.4781	81.4858	100.445	67.8131	40.5809
ENSMUSG00000000278	serine carboxypeptidase 1	Scpep1	2631.52	2087.65	2525.86	2197.68	2819.23	2468.54	2568.14	2224.76	2369.3	2689.22	2224.7	2749.4	3610.19	2968.37	2919.54	2609.48	2242.67	2564.68	2802.62	2248.78
ENSMUSG00000000282	max binding protein	Mnt	370.651	357.336	332.528	354.013	423.18	275.341	334.806	376.563	414.221	281.418	426.544	484.309	398.943	487.9	320.511	306.322	283.39	428.563	295.471	418.677
ENSMUSG00000000290	integrin beta 2	Itgb2	7673.77	9443.61	9067.19	7403.54	7645.85	6882.48	7273.81	7276.37	8053.39	7971.3	6839.65	8044.92	9108.66	8231.4	7744.08	7863.86	8148.58	7631.55	8263.51	6283.12
ENSMUSG00000000295	HD domain containing 2	Hddc2	272.743	372.623	395.361	416.432	480.393	553.86	330.935	818.158	201.513	218.457	362.16	259.096	499.072	483.135	331.356	487.243	286.106	290.173	455.316	225.67
ENSMUSG00000000301	phosphatidylethanolamine N-methyltransferase	Pemt	50.952	128.985	227.163	125.768	112.453	239.335	22.2559	149.996	132.306	29.5728	97.7257	38.8643	41.7865	130.551	36.1479	69.8797	47.0807	82.5877	111.407	88.0903
ENSMUSG00000000317	B cell CLL/lymphoma 6, member B	Bcl6b	12.9878	42.0396	24.1663	25.1536	21.7015	13.7671	4.83824	50.3482	22.3903	36.2505	26.4434	86.6974	48.0939	76.2343	109.649	17.2306	29.8781	15.6247	3.87503	26.724
ENSMUSG00000000325	NA	NA	406.617	855.123	535.525	413.637	369.913	415.13	581.556	366.073	561.793	367.275	488.629	406.581	585.011	533.64	291.593	297.707	549.576	407.358	365.222	488.951
ENSMUSG00000000326	catechol-O-methyltransferase	Comt	2564.58	3236.09	3320.45	2323.45	2497.65	2291.69	3021.96	2628.6	3206.9	3484.82	2181.01	3020.46	4019.39	3093.21	2855.68	2364.42	2392.06	2636.11	2410.27	2920.84
ENSMUSG00000000339	RNA 3'-terminal phosphate cyclase	Rtca	643.394	1050.03	632.19	893.418	799.011	1027.24	354.159	653.478	711.401	408.295	766.86	660.694	558.993	1024.4	742.236	829.941	604.806	668.514	797.288	625.54
ENSMUSG00000000340	dihydrolipoamide branched chain transacylase E2	Dbt	404.619	343.96	414.694	424.816	394.573	525.267	532.206	431.107	464.09	363.459	559.911	429.501	414.711	450.735	313.282	425.979	516.077	558.025	422.378	387.993
ENSMUSG00000000346	DAZ associated protein 2	Dazap2	6633.75	6565.82	7826.98	6052.7	7435.74	6812.58	7690.86	7444.19	8283.4	7767.15	6348.72	7067.33	8140.48	8248.55	7077.75	6363.84	7837.12	7496.51	7157.18	8472.51
ENSMUSG00000000355	malignant T cell amplified sequence 1	Mcts1	3194.99	2663.78	2110.2	1977.82	2718.61	2525.73	2458.79	2207.98	2320.45	2682.54	2344.27	2587.97	2526.11	2065	2239.96	3921.88	2919	2448.61	2302.74	2258.68
ENSMUSG00000000365	ring finger protein 17	Rnf17	26.9746	31.5297	28.9995	7.45291	18.7422	38.1242	52.253	29.3698	21.3726	29.5728	24.144	34.8782	42.5749	23.8232	33.738	38.2903	53.4185	33.4815	24.2189	25.7343
ENSMUSG00000000374	trafficking protein particle complex 10	Trappc10	416.607	320.074	518.125	267.373	332.428	485.025	401.574	380.758	289.039	425.467	338.016	366.72	312.216	424.053	324.126	335.997	280.673	436.376	480.504	453.319
ENSMUSG00000000378	cerebral cavernous malformation 2	Ccm2	448.577	834.103	828.42	544.063	640.195	572.922	1015.06	894.73	685.958	628.66	625.445	771.307	1011.55	1015.82	839.836	742.831	476.239	671.862	848.632	888.822
ENSMUSG00000000384	transforming growth factor beta regulated gene 4	Tbrg4	623.412	484.41	646.69	668.899	548.457	811.198	1188.27	726.902	287.003	433.098	429.993	399.605	451.767	365.925	647.047	699.754	550.482	408.474	625.818	318.709
ENSMUSG00000000386	MX dynamin-like GTPase 1	Mx1	34.967	3.82178	4.83326	40.991	57.2132	27.5341	89.9912	23.0763	19.3371	26.7109	70.1326	150.475	103.284	50.5052	4.81972	85.1958	69.7156	95.9803	52.3129	29.6934
ENSMUSG00000000399	NADH:ubiquinone oxidoreductase subunit A9	Ndufa9	2143.98	2681.93	2856.46	2572.19	3586.67	2768.24	3121.63	2727.19	2317.4	2447.86	2899.58	3555.59	4351.31	3008.4	3993.14	2220.83	2767.8	2503.3	3111.65	2771.38
ENSMUSG00000000420	polypeptide N-acetylgalactosaminyltransferase 1	Galnt1	3842.38	3610.63	4018.37	3813.1	3912.2	3195.02	3772.86	3806.53	3426.73	3334.09	3745.77	4361.77	3537.66	3664.01	4019.64	3573.44	3211.45	3294.58	3628.97	3476.1
ENSMUSG00000000439	makorin, ring finger protein, 2	Mkrn2	267.748	207.331	371.194	285.074	146.979	370.652	272.877	135.311	342.979	354.873	339.166	290.984	211.298	321.137	203.633	225.912	283.39	190.845	355.534	356.32
ENSMUSG00000000441	v-raf-leukemia viral oncogene 1	Raf1	769.275	780.598	574.191	820.752	656.965	475.493	617.359	741.587	676.798	647.739	774.908	586.951	541.647	606.063	654.277	423.107	580.36	669.63	668.443	815.578
ENSMUSG00000000489	platelet derived growth factor, B polypeptide	Pdgfb	1216.85	1677.76	1655.87	1315.44	1165.96	1647.81	1599.52	1576.53	1557.14	1398.51	1173.86	1398.12	1901.68	1552.32	1107.33	1408.12	1179.73	1887.24	1851.3	1602.45
ENSMUSG00000000530	activin A receptor, type II-like 1	Acvrl1	615.42	374.534	668.923	577.601	744.757	747.658	664.774	528.656	536.35	592.41	378.256	510.219	557.416	748.049	494.021	967.786	573.117	793.512	732.381	506.767
ENSMUSG00000000532	activin A receptor, type 1B	Acvr1b	420.604	406.064	517.159	282.279	398.519	439.487	450.924	375.514	386.742	453.131	497.826	399.605	357.156	459.312	267.494	347.484	311.457	457.581	290.627	422.636
ENSMUSG00000000538	target of myb1-like 2 (chicken)	Tom1l2	438.587	174.846	178.831	463.012	455.732	204.388	320.291	313.627	373.511	445.5	195.451	177.381	189.222	306.843	202.428	180.921	355.821	445.304	522.161	209.833
ENSMUSG00000000552	zinc finger protein 385A	Zfp385a	1563.53	1143.67	1220.88	1104.89	1092.97	1522.85	1462.12	1610.09	1128.68	1688.51	1729.17	1580.48	1331.65	1831.53	957.919	996.504	1005.9	1493.27	1616.86	1369.85
ENSMUSG00000000555	integrin alpha 5 (fibronectin receptor alpha)	Itga5	583.45	553.202	524.892	632.566	637.236	779.428	599.941	839.137	500.729	483.658	440.341	556.059	667.795	668.003	634.998	1053.94	459.942	576.998	968.758	218.741
ENSMUSG00000000561	WD repeat domain 77	Wdr77	909.143	457.658	401.16	683.805	547.471	587.748	311.582	757.321	699.188	372.045	501.276	294.97	440.729	426.912	507.275	721.771	616.576	435.26	716.881	569.123
ENSMUSG00000000562	adenosine A3 receptor	Adora3	2168.96	2151.66	2686.32	2631.81	2503.57	2665.52	2478.15	2741.88	2631.88	3318.83	2141.92	2626.83	2509.55	2458.56	2444.8	2759.77	2372.14	2764.46	3124.24	3039.61
ENSMUSG00000000563	ATP synthase peripheral stalk-membrane subunit b	Atp5pb	5337.97	4252.68	3811.51	4731.67	5441.17	4990.03	4268.29	4046.74	3633.34	3493.4	3684.83	4684.65	4458.54	3897.48	4672.72	5080.16	4377.6	3254.4	3616.37	3852.22
ENSMUSG00000000568	heterogeneous nuclear ribonucleoprotein D	Hnrnpd	4027.2	4689.32	4222.33	5340.01	5097.89	4659.62	3831.88	4425.4	4294.87	2739.78	3930.87	3115.13	3782.86	4548.33	4954.67	5587.5	5356.33	3710.87	3504	3799.76
ENSMUSG00000000579	dynein light chain Tctex-type 1C	Dynlt1c	702.338	459.569	278.396	355.877	403.451	535.857	502.209	334.606	764.324	192.7	769.159	325.862	383.174	458.359	239.781	587.755	535.996	310.262	155.97	791.823
ENSMUSG00000000581	C1D nuclear receptor co-repressor	C1d	664.374	803.529	708.556	926.025	872.994	799.549	1171.82	693.337	779.59	971.132	810.549	876.939	645.719	608.922	1021.78	770.591	858.317	984.356	831.194	992.748
ENSMUSG00000000594	GM2 ganglioside activator protein	Gm2a	3016.16	2918.88	3151.28	2562.87	2785.69	2792.6	3056.8	2838.38	4086.23	3726.17	2908.78	4026.94	3959.47	3468.66	3209.93	2432.39	2955.22	3565.78	3130.06	3308.83
ENSMUSG00000000600	KRIT1, ankyrin repeat containing	Krit1	597.437	526.45	540.358	674.489	581.996	604.692	717.027	477.259	591.308	686.852	742.716	556.059	759.252	689.921	478.357	406.834	680.859	565.837	406.878	812.609
ENSMUSG00000000605	chloride channel, voltage-sensitive 4	Clcn4	588.445	638.237	595.457	667.036	588.901	587.748	625.1	537.048	829.459	908.171	573.708	746.394	894.073	839.53	710.908	737.087	609.333	839.27	882.538	811.619
ENSMUSG00000000628	hexokinase 2	Hk2	4583.68	4560.34	3680.04	3793.53	4496.16	4599.26	5035.64	5418.73	3725.95	4467.4	3291.63	3663.21	5281.65	4614.08	3781.07	5384.57	3244.04	5306.82	4886.42	3641.4
ENSMUSG00000000631	myosin XVIIIA	Myo18a	613.422	661.168	685.356	681.01	671.761	589.866	678.321	830.745	824.37	511.323	582.905	633.788	864.901	607.016	583.186	606.9	491.631	594.855	556.067	755.201
ENSMUSG00000000682	CD52 antigen	Cd52	28273.3	28475.1	25749.7	27220.8	38935.5	31301	29462.9	27063.2	28109	27292.8	24869.5	35056.6	25850.1	27206.1	34473	45152.8	28871.3	33681.3	38481	24287.2
ENSMUSG00000000686	abhydrolase domain containing 15	Abhd15	537.493	574.222	570.324	313.954	328.482	667.173	564.138	705.924	674.762	648.693	656.487	788.248	638.624	810.943	395.217	258.459	371.213	823.645	543.473	622.571
ENSMUSG00000000693	lysyl oxidase-like 3	Loxl3	168.841	122.297	103.432	103.409	139.087	94.2515	183.853	73.4245	181.158	137.37	190.853	121.576	221.547	92.4341	175.92	101.469	237.214	89.284	102.688	148.467
ENSMUSG00000000708	K(lysine) acetyltransferase 2B	Kat2b	324.694	344.916	341.228	391.278	583.969	253.102	363.835	484.602	288.021	290.004	618.546	394.622	480.939	277.302	290.388	307.279	375.74	373.877	302.252	336.525
ENSMUSG00000000711	RAB5B, member RAS oncogene family	Rab5b	495.533	557.98	829.387	759.266	619.48	577.158	565.106	923.05	779.59	860.473	750.764	696.568	432.845	768.061	577.161	595.413	953.384	758.914	748.85	901.689
ENSMUSG00000000732	icos ligand	Icosl	2087.03	1941.46	1873.37	2136.19	1885.07	1843.73	1825.95	1623.73	2084.33	2004.27	1864.84	2106.65	1749.51	2425.2	2460.47	1971.95	2191.97	2280.09	1554.86	2322.02
ENSMUSG00000000738	SPG7, paraplegin matrix AAA peptidase subunit	Spg7	503.525	557.98	380.861	332.586	516.891	643.875	850.562	480.406	517.013	685.898	351.813	395.619	1036.78	543.17	896.467	865.36	725.224	496.642	950.352	447.38
ENSMUSG00000000740	ribosomal protein L13	Rpl13	85762.2	79274.2	73135.9	98227.5	96114.1	94633.8	84593.7	86285.3	87229.6	51275.4	93666.1	79213.5	89922.9	79452.4	111025	127312	92498.2	79838.9	62752.3	87212.4
ENSMUSG00000000743	charged multivesicular body protein 1A	Chmp1a	528.502	710.851	514.259	877.581	746.73	778.369	633.809	749.979	806.051	595.272	908.274	692.582	652.027	763.296	715.728	611.687	500.685	876.099	462.098	812.609
ENSMUSG00000000751	replication protein A1	Rpa1	1026.03	924.87	821.654	831	768.432	1373.53	575.75	935.638	729.721	741.228	704.775	747.391	767.925	720.414	1045.88	1011.82	605.711	467.625	473.723	797.762
ENSMUSG00000000753	serine (or cysteine) peptidase inhibitor, clade F, member 1	Serpinf1	5082.21	4713.21	4590.63	5359.58	4106.52	3904.55	5342.38	4555.46	5409.29	5463.33	4795.46	5222.77	4146.32	6381.77	4297.98	4328.71	5046.69	5258.83	5829.99	5665.5
ENSMUSG00000000759	tubulin, gamma complex associated protein 3	Tubgcp3	602.432	406.064	525.859	465.807	576.077	314.525	323.194	391.248	410.15	405.433	818.597	479.327	342.964	482.182	465.103	483.414	893.628	698.647	460.16	589.908
ENSMUSG00000000766	opioid receptor, mu 1	Oprm1	11.9887	126.119	50.2659	18.6323	92.7248	135.553	62.8971	41.9568	152.661	71.5471	19.5451	72.7461	33.1138	85.7636	54.2218	63.1789	81.4858	70.3112	93.0008	6.92845
ENSMUSG00000000776	polymerase (RNA) III (DNA directed) polypeptide D	Polr3d	94.9105	195.866	111.165	180.733	188.409	345.236	79.3471	114.332	113.987	150.726	179.355	137.52	156.896	202.021	222.912	271.861	80.5804	132.81	138.532	189.048
ENSMUSG00000000787	DEAD box helicase 3, X-linked	Ddx3x	4143.09	4520.21	4048.34	4884.45	4308.74	4425.58	4083.47	5355.79	4103.53	4784.11	5040.35	3849.56	6934.98	4861.84	4413.66	5157.7	4839.35	4964.19	4310.97	5039.96
ENSMUSG00000000804	ubiquitin specific peptidase 32	Usp32	434.59	399.376	293.862	402.457	262.391	360.062	324.162	409.079	679.851	514.185	415.047	373.695	443.094	346.866	372.323	267.075	298.781	425.215	474.691	402.84
ENSMUSG00000000811	thioredoxin reductase 3	Txnrd3	70.9331	56.3712	65.7323	141.605	37.4845	94.2515	63.8647	63.9842	60.0467	76.3169	71.2823	45.84	22.8643	53.364	44.5824	42.1193	55.2293	113.837	118.188	79.1823
ENSMUSG00000000826	DnaJ heat shock protein family (Hsp40) member C5	Dnajc5	933.12	957.356	1247.95	980.99	893.709	973.226	1039.25	1075.14	1106.28	996.889	1158.91	1147	1021.8	1084.43	1015.76	895.035	846.547	1037.93	893.195	1159.03
ENSMUSG00000000827	tumor protein D52-like 2	Tpd52l2	1282.79	1844.01	1319.48	2106.38	1685.82	1694.41	1703.06	1538.77	2383.55	1405.18	1839.54	1777.79	2402.33	1674.3	1407.36	2937.82	1818.94	1556.89	1682.73	2087.44
ENSMUSG00000000838	FMRP translational regulator 1	Fmr1	798.248	574.222	566.458	440.654	833.536	468.08	567.041	708.022	519.048	562.837	765.71	749.384	791.578	539.358	613.309	490.115	598.468	510.035	623.88	700.764
ENSMUSG00000000876	peroxisomal membrane protein 4	Pxmp4	359.661	455.747	463.026	314.886	311.713	519.972	274.812	297.894	471.214	402.572	331.118	492.282	802.616	488.853	560.292	129.23	356.727	433.027	417.535	346.423
ENSMUSG00000000881	discs large MAGUK scaffold protein 3	Dlg3	202.809	229.307	133.398	210.545	128.236	140.848	130.632	314.676	264.613	122.107	389.753	81.7147	216.817	134.363	114.468	103.384	121.323	100.445	115.282	218.741
ENSMUSG00000000901	matrix metallopeptidase 11	Mmp11	183.827	44.9059	101.498	40.991	52.281	51.8913	166.435	98.5986	91.5967	108.752	121.87	44.8435	25.2296	157.233	185.559	52.6491	59.7563	181.916	19.3752	89.0801
ENSMUSG00000000902	SWI/SNF related, matrix associated, actin dependent regulator of chromatin, subfamily b, member 1	Smarcb1	1164.9	1202.9	814.887	1193.4	1100.86	1620.28	1070.22	909.415	1039.11	1046.5	1200.3	892.883	1062.01	1220.7	973.583	1205.19	980.546	1402.87	688.787	774.997
ENSMUSG00000000916	NOL1/NOP2/Sun domain family, member 5	Nsun5	538.492	721.361	505.559	522.636	661.897	573.981	643.486	706.973	583.166	562.837	454.137	413.556	552.685	344.007	698.859	1038.62	567.684	467.625	553.161	435.503
ENSMUSG00000000957	matrix metallopeptidase 14 (membrane-inserted)	Mmp14	732.31	923.915	782.021	725.727	873.98	838.732	634.777	623.059	770.43	619.121	733.518	754.367	669.372	503.146	868.754	1174.55	564.968	992.168	642.287	520.624
ENSMUSG00000000958	solute carrier family 7 (cationic amino acid transporter, y+ system), member 7	Slc7a7	2603.55	2860.6	2600.29	2426.85	2626.87	2911.21	2949.39	2393.64	3079.69	2623.39	2363.81	3071.28	3053.57	2789.22	2446.01	2583.63	2203.74	2536.78	3059.34	3038.62
ENSMUSG00000000959	oxidase assembly 1-like	Oxa1l	1160.91	1319.47	1555.34	1427.23	1446.11	1161.73	1386.64	1156.96	1576.48	1325.05	1310.67	1390.15	1258.32	1408.43	1560.38	1375.58	1365.34	1243.28	1216.76	1276.82
ENSMUSG00000000976	HEAT repeat containing 6	Heatr6	340.679	483.455	562.591	327.928	460.665	533.739	368.674	358.731	310.411	341.518	478.281	360.741	245.2	415.477	485.586	325.467	356.727	379.457	313.878	376.116
ENSMUSG00000000982	chemokine (C-C motif) ligand 3	Ccl3	5803.53	4675.95	4035.77	14586.3	12509	12231.5	7918.26	11631.5	7913.96	5937.45	14289.8	7373.26	5312.4	8105.61	11086.6	17379	13665.2	6684.02	15619.3	11522
ENSMUSG00000001016	interleukin enhancer binding factor 2	Ilf2	674.364	743.336	465.926	703.369	792.106	1059.01	552.527	803.473	684.94	592.41	593.253	457.403	432.845	393.56	621.743	689.225	876.425	411.822	389.441	570.113
ENSMUSG00000001017	chromatin target of PRMT1	Chtop	2189.94	1893.69	1783.47	1908.88	2020.22	2196.38	1627.58	1721.28	1882.82	1480.55	1485.43	1542.61	1852.8	2071.67	2192.97	1562.24	1846.11	1742.15	1858.08	2104.27
ENSMUSG00000001018	SNAP-associated protein	Snapin	1381.7	1075.83	1420.98	1462.63	1243.89	1405.3	1446.63	1761.14	2288.9	2029.07	1746.42	1743.91	1296.96	2535.74	1718.23	1515.34	1780.92	1513.36	1373.7	1774.67
ENSMUSG00000001025	S100 calcium binding protein A6 (calcyclin)	S100a6	1154.91	1293.67	374.094	1003.35	4685.56	4885.19	1565.65	678.652	2021.23	655.371	427.694	3107.15	1206.29	1274.07	2337.56	6552.42	354.916	1618.27	2475.18	398.881
ENSMUSG00000001034	mitogen-activated protein kinase 7	Mapk7	1082.98	606.707	366.361	444.38	1453.02	1109.84	287.391	501.384	607.592	663.957	573.708	664.68	193.952	642.274	803.688	398.219	672.711	614.944	468.879	669.091
ENSMUSG00000001036	epsin 2	Epn2	179.83	216.886	234.896	198.434	269.296	207.565	209.012	182.512	208.637	285.234	219.595	214.252	257.815	223.938	134.952	134.016	162.972	203.121	75.5631	214.782
ENSMUSG00000001052	Sec24 related gene family, member B (S. cerevisiae)	Sec24b	2051.07	1896.56	1783.47	2073.77	1685.82	1400.01	2787.79	1692.96	1854.32	1844.96	1984.41	2751.4	1560.29	1704.79	1454.35	1726.89	1679.51	2631.65	1850.33	1982.53
ENSMUSG00000001054	required for meiotic nuclear division 5 homolog B	Rmnd5b	378.643	440.46	277.429	512.388	444.882	277.459	491.565	338.801	604.538	400.664	411.598	312.908	519.571	368.784	331.356	338.869	272.525	428.563	363.284	251.404
ENSMUSG00000001056	NHP2 ribonucleoprotein	Nhp2	1631.46	1432.21	1430.64	1743.98	2175.09	2090.48	993.774	1796.8	1242.66	826.13	1261.24	840.067	1569.75	1432.25	1729.07	2980.9	1466.74	1450.87	1478.32	859.128
ENSMUSG00000001062	VPS9 domain containing 1	Vps9d1	466.56	516.896	449.493	353.082	416.275	562.332	560.268	683.896	635.071	530.402	602.45	399.605	602.356	578.428	361.479	274.733	589.414	515.615	510.535	578.031
ENSMUSG00000001065	zinc finger protein (C2H2 type) 276	Zfp276	218.794	403.198	388.594	313.022	170.653	171.559	405.444	497.189	619.804	574.284	544.965	169.409	328.773	272.538	206.043	284.305	479.861	268.968	337.128	317.719
ENSMUSG00000001082	major facilitator superfamily domain containing 10	Mfsd10	1491.59	1397.82	1482.84	1205.51	1589.14	859.912	1471.79	1283.88	1561.22	1092.29	1088.78	1693.09	1568.18	1429.39	1113.35	1511.51	1986.44	1139.49	1496.73	1852.87
ENSMUSG00000001089	leucine zipper protein 1	Luzp1	431.593	411.797	329.628	402.457	395.56	490.32	428.668	507.678	466.126	248.984	465.634	283.012	443.094	274.444	407.266	866.317	427.348	357.136	284.815	279.118
ENSMUSG00000001098	potassium channel tetramerisation domain containing 10	Kctd10	299.717	374.534	367.328	356.808	553.389	785.782	291.262	497.189	486.48	280.465	419.646	319.883	224.701	395.466	374.733	485.329	240.836	449.768	260.596	339.494
ENSMUSG00000001100	polymerase (DNA-directed), delta interacting protein 2	Poldip2	552.479	707.984	334.461	711.753	570.159	375.947	589.297	589.494	595.379	392.078	805.95	713.509	473.843	588.91	583.186	724.643	394.753	483.25	407.847	665.132
ENSMUSG00000001105	intraflagellar transport 20	Ift20	2478.66	1919.49	777.188	1574.43	1570.4	1953.87	1656.61	1647.85	1918.44	1657.98	2060.29	1417.05	1260.69	1502.77	1918.25	2674.57	1568.15	1494.39	1776.7	1416.37
ENSMUSG00000001123	lectin, galactose binding, soluble 9	Lgals9	6126.23	5767.06	6926.06	6790.54	7292.7	6040.57	6050.7	5953.68	5792.98	5792.45	6228	7048.4	4370.23	8093.23	7089.8	5298.41	5827.14	5961.94	6529.43	5802.09
ENSMUSG00000001127	Araf proto-oncogene, serine/threonine kinase	Araf	773.271	859.9	1123.25	1008.94	711.219	974.285	897.977	828.648	992.298	773.662	1131.32	779.28	987.107	1268.35	678.375	492.987	1080.14	761.146	1085.01	808.65
ENSMUSG00000001128	complement factor properdin	Cfp	29.9717	207.331	46.3993	93.1614	419.234	213.919	189.659	282.16	109.916	102.074	104.624	349.779	682.775	153.422	125.313	600.2	71.5264	237.719	334.221	12.8671
ENSMUSG00000001134	ubiquitously expressed prefoldin like chaperone	Uxt	650.387	351.604	92.7986	401.526	436.004	438.428	155.791	351.389	470.196	341.518	727.769	257.102	585.799	291.596	251.83	246.972	396.564	114.953	232.502	381.065
ENSMUSG00000001138	cyclin M3	Cnnm3	543.488	596.197	448.526	338.176	352.157	404.54	618.327	361.878	574.006	450.27	418.496	562.038	550.32	483.135	392.807	394.39	341.335	619.408	419.472	494.89
ENSMUSG00000001143	lectin, mannose-binding 2-like	Lman2l	1290.78	825.504	1222.81	965.152	1090.01	988.052	896.042	887.387	1046.24	1008.34	812.848	1112.12	1334.01	794.743	962.738	1269.32	799.466	939.714	1080.17	939.3
ENSMUSG00000001150	minichromosome maintenance complex component 3 associated protein	Mcm3ap	123.883	192.044	183.664	186.323	138.101	180.031	171.274	162.583	141.466	130.693	181.655	176.384	136.397	163.904	193.994	136.888	191.944	112.721	164.689	123.722
ENSMUSG00000001151	pericentrin (kendrin)	Pcnt	273.742	304.787	316.095	240.356	263.378	193.798	241.912	186.708	295.145	250.892	260.985	297.96	462.017	357.348	304.847	226.87	355.821	223.21	233.471	260.312
ENSMUSG00000001156	MAX dimerization protein 1	Mxd1	146.862	101.277	168.197	98.7511	113.44	226.627	144.179	161.534	137.395	216.549	144.864	171.402	118.264	133.41	139.772	189.537	117.702	80.3556	100.751	209.833
ENSMUSG00000001157	germ cell-less, spermatogenesis associated 1	Gmcl1	345.674	300.965	261.963	153.716	263.378	247.807	197.4	81.8158	237.134	308.129	225.344	348.782	259.392	362.113	181.944	266.117	207.336	218.746	178.251	181.13
ENSMUSG00000001158	small nuclear ribonucleoprotein 27 (U4/U6.U5)	Snrnp27	702.338	818.816	900.919	838.453	997.284	1304.69	823.468	627.255	769.412	597.18	1101.43	1113.11	663.065	1611.4	1515.8	1562.24	920.79	1010.03	658.755	810.629
ENSMUSG00000001173	OCRL, inositol polyphosphate-5-phosphatase	Ocrl	406.617	306.698	286.129	386.62	258.446	356.885	333.838	361.878	264.613	238.49	338.016	369.709	251.507	292.549	321.716	223.998	415.578	408.474	336.159	287.036
ENSMUSG00000001175	calmodulin 1	Calm1	9401.14	8586.58	10381.8	10782.5	13051.5	10410	11620.5	10017.2	7256.5	6719.7	10361.2	11431.1	6794.64	10139.2	12997.6	12922	8919.98	9276.61	10248.5	8659.58
ENSMUSG00000001211	1-acylglycerol-3-phosphate O-acyltransferase 3	Agpat3	3482.72	1487.63	1811.51	1669.45	1603.94	1569.45	1624.68	1900.64	2287.88	1619.83	1260.09	1167.92	1594.19	1955.41	2054.4	1787.2	1125.41	2075.85	1575.2	1802.39
ENSMUSG00000001227	sema domain, transmembrane domain (TM), and cytoplasmic domain, (semaphorin) 6B	Sema6b	69.9341	124.208	55.0991	136.016	194.327	138.73	77.4118	172.023	96.6854	69.6391	75.8812	38.8643	42.5749	43.8347	155.436	279.519	57.9455	117.185	55.2192	25.7343
ENSMUSG00000001228	ubiquitin-like, containing PHD and RING finger domains, 1	Uhrf1	538.492	626.772	558.725	667.036	527.742	352.649	393.833	283.209	209.655	206.056	188.553	606.881	320.889	444.065	577.161	481.5	631.968	126.114	327.44	364.239
ENSMUSG00000001229	dipeptidylpeptidase 9	Dpp9	268.747	330.584	303.529	204.955	312.699	294.404	222.559	326.214	293.109	231.813	163.259	404.588	320.889	266.82	303.642	378.116	258.944	268.968	167.595	316.729
ENSMUSG00000001247	lipolysis stimulated lipoprotein receptor	Lsr	44.9576	85.99	37.6994	31.6749	88.779	84.7204	65.8	44.0547	32.5677	32.4347	37.9406	51.8191	62.2855	69.5638	13.2542	19.1451	41.6483	12.2766	31.0003	29.6934
ENSMUSG00000001248	GRAM domain containing 1A	Gramd1a	565.467	542.693	304.495	460.217	378.791	468.08	284.488	288.453	780.608	486.52	709.374	477.334	512.476	689.921	404.856	373.33	381.172	309.146	292.565	750.253
ENSMUSG00000001249	hepsin	Hpn	48.9539	134.718	139.198	64.2814	116.399	423.602	291.262	156.289	309.393	109.706	624.295	264.078	191.587	317.325	59.0415	299.621	124.04	46.8741	225.721	130.651
ENSMUSG00000001270	creatine kinase, brain	Ckb	14194.6	14242.8	15292.4	14562.1	14273.7	14046.6	14583.4	14612.5	14124.2	11857.7	12756.1	14477.5	13678.4	16113.1	15949.6	15665.5	14498.1	13352.4	14356	12888.9
ENSMUSG00000001280	trans-acting transcription factor 1	Sp1	880.17	841.747	956.018	809.573	900.614	908.627	880.559	938.784	1704.72	1140.94	826.645	863.984	1619.42	841.436	891.648	818.454	971.492	1139.49	919.351	943.26
ENSMUSG00000001285	melanocyte proliferating gene 1	Myg1	1108.95	1495.27	1273.08	985.648	940.071	1266.57	1540.49	1345.77	1816.67	1242.06	932.418	944.702	1286.71	1700.03	1612.2	1780.5	1360.81	1135.02	981.352	1238.21
ENSMUSG00000001289	prefoldin 5	Pfdn5	13491.3	11162.5	9451.92	13842.9	14163.2	15492.2	12061.7	12340.6	12460.2	14605.1	12834.3	13438.1	19209.2	15478.4	16293.1	16998	14282.7	17373.6	12909.7	16544.2
ENSMUSG00000001300	ephrin B2	Efnb2	4.99529	25.797	29.9662	19.5639	19.7287	18.0031	9.67647	19.9295	47.8338	14.3094	17.2457	9.96521	24.4411	25.7291	75.9105	24.8887	19.9188	77.0075	102.688	12.8671
ENSMUSG00000001313	Rho family GTPase 2	Rnd2	23.9774	64.9702	35.7661	13.9742	81.874	5.29503	85.153	56.6417	22.3903	31.4807	71.2823	70.753	29.9601	33.3525	96.3943	13.4016	31.6889	77.0075	6.78131	47.5094
ENSMUSG00000001323	serine racemase	Srr	284.732	119.431	362.494	255.262	230.825	213.919	192.562	268.524	449.842	162.173	234.542	169.409	309.851	226.797	151.821	201.024	185.607	184.148	149.189	324.648
ENSMUSG00000001366	f-box protein 9	Fbxo9	228.784	428.039	357.661	330.723	216.029	252.043	352.224	145.8	369.44	290.958	315.022	186.349	253.873	380.219	212.068	280.476	354.916	334.815	584.161	439.462
ENSMUSG00000001376	VPS50 EARP/GARPII complex subunit	Vps50	743.299	1085.39	592.557	942.794	742.785	756.13	793.471	708.022	1034.03	726.918	834.693	519.188	791.578	745.19	685.605	592.542	405.618	1095.96	920.32	651.275
ENSMUSG00000001380	histidyl-tRNA synthetase	Hars	1257.81	1131.25	891.253	1115.14	1082.12	941.456	992.806	1254.51	965.836	617.213	1034.74	887.9	865.69	987.234	991.657	1174.55	1061.13	660.702	953.258	520.624
ENSMUSG00000001383	zinc finger, matrin type 2	Zmat2	652.385	726.138	702.756	582.259	733.907	667.173	642.518	647.184	838.619	725.01	657.637	591.934	491.977	642.274	820.557	800.266	752.386	630.568	487.285	742.334
ENSMUSG00000001415	SMG5 nonsense mediated mRNA decay factor	Smg5	387.635	644.925	267.763	446.243	553.389	685.177	260.297	369.22	446.788	359.643	478.281	373.695	317.735	468.841	340.995	427.894	340.43	318.074	267.377	362.259
ENSMUSG00000001416	chaperonin containing Tcp1, subunit 3 (gamma)	Cct3	6905.49	6031.72	6545.2	7269.39	5962	6021.51	5001.77	6499.11	5002.2	3378.93	5300.18	5308.47	4885.08	3509.64	5596.9	8484.16	3647.85	5277.8	10874.3	2435.85
ENSMUSG00000001418	glycosylated lysosomal membrane protein	Glmp	7240.18	9020.35	9253.76	8385.46	10492.7	6138	9445.21	8446.96	10509.2	8709.66	8440.05	8837.15	12136.2	10661.4	9429.78	9620.43	8027.26	9452.94	10122.6	6843.33
ENSMUSG00000001419	myocyte enhancer factor 2D	Mef2d	1559.53	1019.46	1655.87	1261.41	851.292	1457.19	1163.11	1419.19	1233.5	1552.09	1108.32	1255.62	1076.2	1563.76	1098.9	1114.25	1061.13	1818.05	1202.23	1339.17
ENSMUSG00000001424	staphylococcal nuclease and tudor domain containing 1	Snd1	1790.31	2053.25	1612.37	1803.61	1989.64	1838.43	1955.62	1667.78	1631.44	1406.14	1283.08	1577.49	1302.48	1538.98	1974.88	2578.85	1795.4	1805.77	2328.89	1547.02
ENSMUSG00000001436	solute carrier family 19 (folate transporter), member 1	Slc19a1	573.459	423.262	490.092	424.816	442.909	857.794	678.321	616.766	368.422	472.211	528.869	426.511	326.408	515.535	885.623	879.719	381.172	327.003	346.815	184.099
ENSMUSG00000001440	karyopherin (importin) beta 1	Kpnb1	3664.55	3509.35	3897.54	3719.94	3710.96	3590.03	3318.06	4017.37	3124.47	2908.63	3545.72	3249.66	3173.41	2865.46	3247.28	3695.97	3458.62	3343.69	3562.12	2929.75
ENSMUSG00000001441	aminopeptidase puromycin sensitive	Npepps	1184.88	1156.09	1788.31	1484.06	986.434	1245.39	1326.64	1375.14	1408.55	1429.03	1429.1	1315.41	926.398	1236.9	1653.16	1864.74	968.776	1322.52	1691.45	1047.19
ENSMUSG00000001445	mitochondrial ribosomal protein L10	Mrpl10	474.553	707.029	787.821	622.318	624.412	534.798	552.527	790.886	725.65	710.701	585.205	620.833	478.573	584.145	537.398	731.344	525.131	658.47	764.35	1012.54
ENSMUSG00000001467	cytochrome P450, family 51	Cyp51	469.557	373.579	323.828	330.723	590.874	498.792	453.827	511.873	285.985	271.879	418.496	369.709	208.932	238.232	425.34	469.056	570.401	343.743	274.158	380.075
ENSMUSG00000001472	transcription factor 25 (basic helix-loop-helix)	Tcf25	1584.51	1553.55	1499.28	1681.56	1476.69	1631.93	1687.58	1268.15	1310.85	1061.76	1509.58	1226.72	1185.79	1371.26	1486.88	1502.89	1359	1543.5	1031.73	1139.24
ENSMUSG00000001473	tubulin, beta 6 class V	Tubb6	346.673	285.678	443.693	694.053	519.851	440.546	405.444	532.852	367.405	279.511	346.064	565.028	524.302	349.725	448.234	1054.9	380.267	477.669	540.567	163.314
ENSMUSG00000001482	differentially expressed in FDCP 8	Def8	23.9774	83.1237	85.0653	136.947	84.8333	45.5372	81.2824	49.2993	149.608	39.1124	85.0789	107.624	152.954	64.7992	92.7795	65.0934	111.364	94.8643	64.9068	75.2232
ENSMUSG00000001518	integrin alpha FG-GAP repeat containing 2	Itfg2	89.9152	121.341	90.8653	99.6827	139.087	98.4875	53.2206	83.9137	88.5435	89.6723	55.1863	87.6939	93.8225	152.469	85.55	50.7346	122.229	171.872	82.3444	50.4787
ENSMUSG00000001521	tubby-like protein 3	Tulp3	51.951	95.5445	152.731	56.8285	91.7383	367.475	63.8647	100.696	128.235	137.37	83.9292	145.492	168.723	88.6224	113.263	242.186	128.566	195.309	63.938	57.4072
ENSMUSG00000001524	general transcription factor II H, polypeptide 4	Gtf2h4	371.65	278.034	471.726	609.276	388.655	617.4	614.456	552.781	341.961	454.085	183.954	462.386	320.1	340.196	412.086	727.515	337.713	334.815	306.128	510.726
ENSMUSG00000001525	tubulin, beta 5 class I	Tubb5	13246.5	13226.2	13172.6	11587.4	13369.1	12642.4	12170.1	13384.2	9496.54	8324.26	10171.5	12799.3	9196.97	11818.2	13488	14685.3	13102	9362.54	13153.8	8345.82
ENSMUSG00000001542	elongation factor for RNA polymerase II 2	Ell2	563.469	502.564	570.324	745.291	697.409	930.866	664.774	790.886	617.769	529.448	603.6	535.132	686.717	501.241	880.803	1459.82	591.225	624.988	1054.98	290.005
ENSMUSG00000001552	junction plakoglobin	Jup	721.32	536.96	747.222	637.224	503.081	500.91	857.336	526.558	571.971	850.933	816.297	800.207	960.301	1078.72	550.653	402.048	684.481	595.971	1375.64	1017.49
ENSMUSG00000001569	nucleolar protein with MIF4G domain 1	Nom1	147.861	493.965	79.2654	343.766	142.046	272.164	111.279	109.088	93.6322	108.752	396.651	119.583	343.753	118.163	401.241	141.674	113.175	241.067	149.189	257.343
ENSMUSG00000001576	endoplasmic reticulum-golgi intermediate compartment (ERGIC) 1	Ergic1	2008.11	1844.01	2010.64	1953.59	2178.05	2592.45	2280.75	2611.81	1838.04	1614.1	1830.35	1997.03	1767.65	2441.4	2468.9	2732.97	1987.35	1776.75	1750.55	1995.39
ENSMUSG00000001627	interferon-related developmental regulator 1	Ifrd1	1140.92	2040.83	1262.45	2599.2	1615.78	2915.44	767.344	2181.76	1976.45	1466.24	2754.72	1041.36	1129.02	959.599	1436.28	2721.48	1961.09	1166.27	1572.29	2920.84
ENSMUSG00000001630	serine/threonine kinase 38 like	Stk38l	211.8	380.267	302.562	467.67	386.682	253.102	358.03	314.676	256.471	438.822	331.118	286.998	361.887	281.114	418.11	344.612	257.133	258.924	401.066	263.281
ENSMUSG00000001632	bromodomain and PHD finger containing, 1	Brpf1	506.523	626.772	627.357	512.388	740.812	676.705	610.586	480.406	680.869	490.336	550.713	480.323	678.833	643.227	556.677	470.97	601.184	568.069	684.912	695.815
ENSMUSG00000001642	aldo-keto reductase family 1, member B3 (aldose reductase)	Akr1b3	5948.39	5029.46	4679.56	6478.45	5585.19	4853.42	4921.46	5536.21	4553.37	3946.54	4111.38	3965.16	5366.8	5479.34	5186.02	5969.45	5187.93	5695.2	6015.99	4157.07
ENSMUSG00000001665	glutathione S-transferase, theta 3	Gstt3	87.9171	91.7227	161.431	90.3666	60.1725	43.4192	157.727	12.5871	25.4435	145.956	75.8812	123.569	85.1498	81.9519	71.0908	18.1879	63.3778	40.1778	36.8128	67.305
ENSMUSG00000001666	D-dopachrome tautomerase	Ddt	2228.9	1815.34	1387.15	1974.09	2126.75	1648.87	1376.96	2261.47	2018.18	1253.5	2312.08	1967.13	1589.46	2439.5	2585.78	2089.69	1794.5	1714.25	1387.26	1701.43
ENSMUSG00000001674	DEAD box helicase 18	Ddx18	1233.84	1119.78	936.685	916.708	1195.56	1324.82	1283.1	1172.69	1187.7	1181.96	1039.34	793.231	909.841	1056.8	1130.22	1476.09	1409.7	1093.73	1048.2	1025.41
ENSMUSG00000001687	ubiquitin-like 3	Ubl3	2853.31	2528.11	3111.65	2420.33	2756.1	3096.53	3218.4	2634.89	3494.92	3422.81	3397.41	3222.75	2869.86	3398.14	2988.22	2450.58	2882.79	3098.15	2835.55	3366.24
ENSMUSG00000001707	eukaryotic translation elongation factor 1 epsilon 1	Eef1e1	1039.02	847.479	461.093	1155.2	1016.03	957.341	720.897	970.252	895.612	661.095	811.698	662.687	314.581	654.662	1245.9	1085.53	1192.41	1302.43	927.101	1161.01
ENSMUSG00000001729	thymoma viral proto-oncogene 1	Akt1	1729.37	1297.49	1378.45	1481.27	1397.78	1716.65	1558.88	1681.42	1367.84	1637.95	1665.94	1541.62	1574.48	1795.32	1539.9	1623.51	1249.45	1914.03	1808.67	1716.28
ENSMUSG00000001741	interleukin 16	Il16	1158.91	1168.51	1301.11	1116.07	749.69	772.015	1152.47	1190.53	1485.9	1664.66	1352.06	1561.55	1262.27	1586.63	695.244	582.969	1287.48	1113.82	1550.01	1471.8
ENSMUSG00000001750	T cell, immune regulator 1, ATPase, H+ transporting, lysosomal V0 protein A3	Tcirg1	2030.09	2530.02	2258.1	2046.76	1584.21	1383.06	2404.6	1942.6	1982.56	2235.13	2171.81	2862.01	2302.99	2497.63	2012.23	2013.11	1966.52	2898.38	1859.05	2228.98
ENSMUSG00000001751	alpha-N-acetylglucosaminidase (Sanfilippo disease IIIB)	Naglu	1253.82	1524.89	1588.21	1344.32	1476.69	1428.6	1633.39	1788.41	1645.69	1290.71	1116.37	1995.04	2373.16	2066.9	1592.92	1243.48	1386.16	1527.87	1619.76	1716.28
ENSMUSG00000001755	Coenzyme A synthase	Coasy	752.291	550.336	604.157	496.55	651.046	673.527	638.647	334.606	804.016	601.949	441.49	595.92	644.931	490.758	583.186	564.781	366.686	564.721	634.536	408.779
ENSMUSG00000001761	smoothened, frizzled class receptor	Smo	707.333	971.687	685.356	903.666	964.732	632.226	770.247	1082.49	800.962	642.97	604.75	758.353	861.748	788.072	722.958	999.376	662.751	936.366	687.818	570.113
ENSMUSG00000001763	tetraspanin 33	Tspan33	389.633	224.529	306.429	353.082	318.618	288.049	479.953	209.784	388.777	308.129	799.052	327.856	324.042	382.125	233.756	190.494	294.254	379.457	191.814	321.678
ENSMUSG00000001767	crooked neck pre-mRNA splicing factor 1	Crnkl1	564.468	715.628	374.094	522.636	641.182	570.804	445.118	519.216	608.609	741.228	954.263	393.626	611.029	535.546	765.13	449.91	631.968	526.776	349.722	666.121
ENSMUSG00000001768	Ras and Rab interactor 2	Rin2	1666.43	1791.46	1793.14	1396.49	1559.55	1244.33	1760.15	2485.94	2006.99	2325.76	1792.4	1898.37	2254.1	2045.94	1468.81	1149.66	1562.72	1957.55	1142.17	2315.09
ENSMUSG00000001774	cysteine and histidine-rich domain (CHORD)-containing, zinc-binding protein 1	Chordc1	1112.95	1306.09	1282.75	1136.57	1035.76	1681.7	909.589	1213.6	830.477	1183.87	1332.52	1390.15	1274.09	947.211	974.788	1254.01	1225.91	1010.03	1200.29	1218.42
ENSMUSG00000001783	RNA 2',3'-cyclic phosphate and 5'-OH ligase	Rtcb	2480.66	2890.22	2996.62	2990.48	2646.6	2679.28	3250.33	3316.69	2617.63	2610.99	3077.79	2406.6	1356.09	2709.18	3331.63	3602.16	2745.17	2868.25	2325.99	2445.74
ENSMUSG00000001785	PWP1 homolog, endonuclein	Pwp1	385.636	431.861	323.828	595.301	595.806	441.605	536.077	430.058	673.745	315.761	496.677	567.021	379.232	301.126	667.531	523.619	526.942	568.069	630.661	535.471
ENSMUSG00000001786	F-box protein 7	Fbxo7	427.597	267.524	537.458	397.799	513.932	476.552	338.677	427.96	467.143	281.418	410.448	350.776	354.002	372.595	696.449	411.62	457.226	494.41	431.097	505.777
ENSMUSG00000001794	calpain, small subunit 1	Capns1	11146.5	13773.7	10696	10009.3	12778.3	11571.8	10255.1	10477.7	8545.97	10262.7	10325.6	10397.7	8187	11432.3	12398.7	13018.7	9851.63	10277.7	10199.1	10413.5
ENSMUSG00000001829	ClpB caseinolytic peptidase B	Clpb	213.798	214.02	170.131	251.536	205.178	173.677	185.788	410.128	189.3	94.4421	248.338	208.273	334.292	86.7165	165.075	193.366	220.917	226.558	159.845	133.62
ENSMUSG00000001833	septin 7	Septin7	2470.67	2326.51	2029	2284.32	2105.05	2172.02	2215.91	1810.44	2078.23	2086.31	1997.05	1975.11	2100.36	1803.89	1970.06	2162.44	1876.89	1977.64	1864.86	1684.6
ENSMUSG00000001844	zinc finger, DHHC domain containing 4	Zdhhc4	695.345	550.336	316.095	667.967	520.837	548.565	272.877	810.816	473.25	474.119	509.324	635.781	476.997	449.782	427.75	359.928	404.713	608.247	350.69	345.433
ENSMUSG00000001847	Rac family small GTPase 1	Rac1	27128.4	27223.5	27537	25242.1	26995.7	26750.5	27534.4	27597.1	30493.6	26036.5	28274.9	27370.5	21928.4	27891.3	29020.7	25610.4	26444.9	27332.1	24396.2	28611.5
ENSMUSG00000001855	nucleoporin 214	Nup214	1253.82	1284.12	1164.82	962.357	2017.26	1222.09	1118.6	2244.69	1489.97	1849.73	1485.43	2740.43	2624.66	1164.48	1786.91	1186.04	987.789	1526.76	1359.17	1430.23
ENSMUSG00000001891	UDP-glucose pyrophosphorylase 2	Ugp2	1526.56	1546.86	1126.15	1134.71	1328.73	1604.39	1585.97	1373.04	1111.37	1372.75	1034.74	1152.98	1169.23	1214.98	1688.11	1608.19	1166.15	985.472	1454.11	1080.84
ENSMUSG00000001910	nucleus accumbens associated 1, BEN and BTB (POZ) domain containing	Nacc1	484.543	433.772	568.391	517.977	491.244	544.329	587.362	523.412	572.988	412.111	487.479	509.222	499.861	522.205	400.036	616.473	567.684	344.859	507.629	316.729
ENSMUSG00000001911	nuclear factor I/X	Nfix	1590.5	1241.12	1446.11	1285.63	1382.98	1553.56	1535.66	1175.84	1768.83	1251.6	1148.56	1554.57	1672.25	1657.14	1206.13	911.308	903.587	1558.01	925.164	1415.38
ENSMUSG00000001918	solute carrier family 1 (neutral amino acid transporter), member 5	Slc1a5	138.869	306.698	171.097	354.945	325.523	343.118	306.744	296.845	312.447	191.746	485.179	280.022	209.721	280.161	265.084	698.797	309.646	239.951	351.659	211.813
ENSMUSG00000001924	ubiquitin-like modifier activating enzyme 1	Uba1	1732.37	1865.98	1871.44	1960.12	2108.01	2185.79	1784.34	1968.82	1811.58	1856.41	1987.86	2146.51	2194.97	1876.32	2552.04	2178.72	1600.74	1847.06	2891.74	1408.46
ENSMUSG00000001942	sialic acid acetylesterase	Siae	634.402	597.153	551.958	583.19	489.271	674.586	529.303	516.069	663.567	704.977	516.222	746.394	724.562	826.189	527.759	569.567	504.307	510.035	711.068	496.869
ENSMUSG00000001962	family with sequence similarity 50, member A	Fam50a	866.184	1028.06	803.288	836.59	779.283	1124.66	720.897	487.748	982.12	687.806	856.537	605.885	1271.73	621.31	812.122	811.753	790.412	819.181	1115.04	614.653
ENSMUSG00000001964	emerin	Emd	1530.56	1337.62	1611.41	1738.39	1443.15	1436.01	1553.07	1696.11	1075.75	1442.39	1541.77	1633.3	1203.92	1818.19	1748.35	1682.86	2634.71	1407.34	1892.95	1516.34
ENSMUSG00000001995	signal-induced proliferation-associated 1 like 2	Sipa1l2	906.146	879.009	1014.98	767.65	789.147	953.105	819.597	839.137	957.695	791.788	857.687	918.793	1213.38	924.341	810.917	692.096	693.535	822.529	963.914	1032.34
ENSMUSG00000001998	adaptor-related protein complex AP-4, epsilon 1	Ap4e1	362.658	351.604	383.761	282.279	379.777	492.438	345.45	224.469	251.382	481.75	326.519	195.318	453.344	413.571	209.658	265.16	222.728	235.487	178.251	340.484
ENSMUSG00000001999	biliverdin reductase A	Blvra	1115.95	549.381	1059.45	1056.45	1173.86	491.379	757.668	554.879	1056.42	757.445	470.233	1270.56	1017.86	1028.21	1042.26	692.096	714.359	861.591	888.351	635.438
ENSMUSG00000002006	PDZ domain containing 4	Pdzd4	26.9746	17.198	25.1329	55.8969	18.7422	13.7671	18.3853	31.4676	12.2129	29.5728	54.0366	18.9339	12.6148	40.023	14.4592	13.4016	22.6349	40.1778	35.844	20.7854
ENSMUSG00000002007	serine/arginine-rich protein specific kinase 3	Srpk3	409.614	482.5	389.561	177.938	111.467	94.2515	320.291	362.927	254.435	170.759	384.005	102.642	169.511	271.585	212.068	214.425	181.985	318.074	92.032	302.872
ENSMUSG00000002010	isocitrate dehydrogenase 3 (NAD+), gamma	Idh3g	4007.22	3620.18	4232	3428.34	3713.92	3180.19	3192.27	2922.29	4239.91	3884.53	3211.15	3602.42	3521.1	3972.76	3650.94	2963.67	2823.94	3641.67	3256.96	5014.22
ENSMUSG00000002014	signal sequence receptor, delta	Ssr4	9749.81	10264.3	10962.8	11242.7	11944.7	13028.9	9181.04	10504.9	11436.4	10664.3	10261.2	12357.9	11373	11548.5	15167.6	18351.6	10258.2	10013.2	12347.8	8441.83
ENSMUSG00000002015	B cell receptor associated protein 31	Bcap31	7202.21	7279.53	6603.2	6953.57	7664.59	7700.03	7473.14	6905.05	7181.18	6584.24	6831.6	6940.77	7221.18	8056.06	8680.31	8512.88	6644.71	7648.29	8498.91	6921.53
ENSMUSG00000002017	family with sequence similarity 98, member A	Fam98a	598.436	703.207	787.821	754.607	762.513	918.158	388.994	713.266	633.035	514.185	776.057	519.188	414.711	728.991	669.941	778.249	642.832	695.299	658.755	744.314
ENSMUSG00000002028	lysine (K)-specific methyltransferase 2A	Kmt2a	758.285	866.588	782.021	544.063	507.027	488.202	654.13	287.404	731.756	615.305	649.589	521.181	801.827	571.757	812.122	441.295	498.874	556.909	572.536	633.459
ENSMUSG00000002031	intraflagellar transport 46	Ift46	399.623	501.608	385.694	379.167	510.973	403.481	773.15	308.383	521.084	390.17	626.594	433.487	315.37	678.485	574.751	427.894	282.484	407.358	234.439	701.753
ENSMUSG00000002052	SPT6, histone chaperone and transcription elongation factor	Supt6	676.362	475.811	530.692	558.969	503.081	598.338	474.147	397.541	446.788	418.789	457.586	487.299	651.238	567.946	498.841	668.165	619.292	542.4	416.566	437.482
ENSMUSG00000002059	RAB34, member RAS oncogene family	Rab34	399.623	285.678	228.13	223.587	235.758	355.826	269.006	408.03	241.205	227.997	200.05	254.113	279.891	214.409	563.907	424.065	143.958	506.687	559.942	330.586
ENSMUSG00000002064	stromal cell derived factor 2	Sdf2	1372.71	1806.75	1887.87	1866.95	2051.78	1429.66	1393.41	1739.11	1896.05	2199.83	1949.92	1879.44	1722.71	1782.93	1945.96	2574.06	1687.66	1789.03	1839.67	1963.72
ENSMUSG00000002068	cyclin E1	Ccne1	128.879	232.173	228.13	90.3666	46.3624	50.8323	46.4471	143.702	41.7274	24.803	82.7794	155.457	130.878	114.351	75.9105	79.4523	229.066	23.4371	89.1257	113.825
ENSMUSG00000002083	BCL2 binding component 3	Bbc3	56.9463	35.3515	81.1987	93.1614	73.9825	75.1894	46.4471	93.354	10.1774	29.5728	68.9829	48.8295	16.5569	28.5879	54.2218	35.4185	128.566	46.8741	11.6251	94.029
ENSMUSG00000002102	proteasome (prosome, macropain) 26S subunit, ATPase 3	Psmc3	2163.96	2567.28	1948.77	2242.4	2585.44	1979.28	2531.37	2142.95	2343.86	1544.46	2006.25	2217.26	2785.5	2053.56	2191.77	2673.62	2086.04	2335.89	1895.86	1929.08
ENSMUSG00000002103	acid phosphatase 2, lysosomal	Acp2	4331.92	4565.11	4530.7	4003.15	4284.08	3546.61	4367.96	4344.63	5176.23	4514.14	4670.14	4291.02	4280.35	5041.95	4065.43	3714.15	4392.99	4694.11	3880.84	5275.52
ENSMUSG00000002105	solute carrier family 39 (metal ion transporter), member 13	Slc39a13	572.46	426.128	425.327	702.437	443.895	786.841	306.744	366.073	548.563	615.305	710.524	542.108	824.692	602.251	624.153	518.833	570.401	499.99	732.381	816.568
ENSMUSG00000002107	CUGBP, Elav-like family member 2	Celf2	4698.57	3945.03	4759.79	4193.2	4468.54	3685.34	4726.96	3843.25	4907.55	4648.65	4327.53	4557.09	4205.45	4085.21	4088.32	3865.4	4117.75	4118.22	4541.54	4361.96
ENSMUSG00000002111	spleen focus forming virus (SFFV) proviral integration oncogene	Spi1	7066.34	6153.06	6051.24	5940.9	6542.03	6612.43	6550.01	6526.39	7134.37	7311.16	6022.2	6908.88	5518.18	7408.07	7304.28	6571.56	5483.09	6442.96	5693.39	6322.71
ENSMUSG00000002129	splicing factor 3a, subunit 1	Sf3a1	930.123	4843.15	790.721	1173.83	1871.26	616.341	617.359	1069.9	1451.3	781.294	987.605	683.614	424.172	1162.57	803.688	1055.85	1393.41	2399.51	839.913	972.953
ENSMUSG00000002147	signal transducer and activator of transcription 6	Stat6	1232.84	1287.94	1360.08	1281.9	1099.87	1307.87	1605.33	1279.68	1313.9	1371.8	1124.42	1234.69	2068.82	1391.28	1174.81	1092.23	1301.96	1292.39	1394.04	1458.93
ENSMUSG00000002190	calmegin	Clgn	211.8	291.411	200.097	150.921	110.481	113.314	104.506	58.7396	170.981	182.207	148.313	170.405	289.352	256.338	69.8859	106.255	150.296	79.2396	228.627	159.354
ENSMUSG00000002205	vaccinia related kinase 3	Vrk3	594.44	792.064	822.621	678.215	1022.93	569.745	359.965	503.482	595.379	683.036	872.633	622.826	544.013	811.895	560.292	683.481	489.82	638.381	592.88	748.273
ENSMUSG00000002210	SMG9 nonsense mediated mRNA decay factor	Smg9	522.507	620.084	410.827	667.036	737.852	706.357	429.635	599.983	533.296	346.288	734.668	570.01	648.873	561.275	677.17	604.986	502.496	1139.49	715.912	669.091
ENSMUSG00000002221	PAX interacting (with transcription-activation domain) protein 1	Paxip1	388.634	284.722	627.357	427.611	407.397	281.695	395.768	332.508	235.098	441.684	223.045	310.915	221.547	355.443	330.151	174.221	475.334	527.892	285.784	321.678
ENSMUSG00000002222	required for meiotic nuclear division 5 homolog A	Rmnd5a	277.738	353.515	571.291	284.142	227.866	382.301	233.203	527.607	420.327	458.855	446.089	473.348	380.809	421.195	343.405	241.229	371.213	464.277	438.847	504.787
ENSMUSG00000002227	Mov10 RISC complex RNA helicase	Mov10	264.75	304.787	260.029	175.143	373.858	378.065	289.327	348.242	546.527	292.866	657.637	408.574	625.22	329.713	330.151	129.23	344.957	507.803	233.471	379.085
ENSMUSG00000002233	ras homolog family member C	Rhoc	639.397	180.579	400.194	398.731	463.624	634.344	385.124	524.461	253.418	452.177	410.448	286.998	495.13	406.901	418.11	613.601	385.699	621.64	279.002	350.382
ENSMUSG00000002250	peroxisome proliferator activator receptor delta	Ppard	510.519	981.242	998.551	560.832	390.628	515.736	561.236	628.304	1222.31	1202.94	508.174	690.589	1001.3	870.024	520.529	854.83	704.4	1212.03	1072.42	682.948
ENSMUSG00000002257	differentially expressed in FDCP 6	Def6	189.821	189.178	136.298	166.759	146.979	232.981	208.044	180.414	234.08	147.864	108.073	268.064	291.717	239.185	237.371	259.416	248.984	274.548	339.065	290.995
ENSMUSG00000002265	paternally expressed 3	Peg3	26.9746	8.599	29.9662	55.8969	24.6608	79.4254	14.5147	13.636	15.2661	16.2173	82.7794	17.9374	11.0379	16.1998	12.0493	63.1789	21.7295	32.3655	50.3754	3.95912
ENSMUSG00000002279	lipase maturation factor 1	Lmf1	1247.82	1191.44	1386.18	990.306	1194.57	1164.91	1347.93	1123.39	1285.41	1203.9	948.514	1190.84	1732.17	1307.42	1461.58	1218.59	950.668	1339.26	1101.48	1254.05
ENSMUSG00000002280	cytosolic iron-sulfur assembly component 3	Ciao3	430.594	309.564	268.729	163.964	266.337	175.795	215.785	194.05	187.264	171.713	236.841	199.304	344.541	266.82	202.428	100.512	243.552	264.504	167.595	176.181
ENSMUSG00000002297	DBF4 zinc finger	Dbf4	224.788	192.044	206.863	267.373	214.056	252.043	266.103	205.589	122.129	178.391	255.237	112.607	182.914	202.974	167.485	182.836	180.174	103.793	160.814	128.671
ENSMUSG00000002307	Fas death domain-associated protein	Daxx	552.479	221.663	213.63	426.679	491.244	602.574	126.762	289.502	742.951	562.837	526.569	667.669	432.056	411.665	350.634	845.257	559.536	494.41	488.254	709.672
ENSMUSG00000002308	CD320 antigen	Cd320	1115.95	493.965	356.694	871.991	668.802	744.481	838.95	1019.55	443.735	745.043	788.704	551.076	759.252	858.589	595.235	1305.7	679.048	676.326	638.411	376.116
ENSMUSG00000002319	importin 4	Ipo4	3202.98	1874.58	1754.47	1353.64	2626.87	2531.02	1441.79	2869.85	2130.13	1614.1	2529.37	1765.84	2626.24	1417.01	2530.35	2764.56	2164.81	2185.23	2301.77	2205.23
ENSMUSG00000002320	transmembrane 9 superfamily member 1	Tm9sf1	1161.9	1546.86	1292.41	1646.16	1423.42	1700.76	1267.62	1407.65	1482.85	1196.27	1162.36	1652.23	1483.03	1487.52	1362.77	1512.46	1298.34	1324.75	1054.01	1145.17
ENSMUSG00000002325	interferon regulatory factor 9	Irf9	540.491	853.212	853.553	745.291	872.007	780.487	732.509	1141.23	1051.33	748.859	631.193	1011.47	929.552	1059.66	589.21	791.651	873.709	819.181	949.383	906.638
ENSMUSG00000002326	guanosine monophosphate reductase 2	Gmpr2	850.199	998.44	1326.25	1498.04	1199.5	1262.33	1149.57	829.697	1109.34	1065.57	917.472	1135.04	1485.39	1089.2	1517.01	1590.96	1285.66	1056.9	1240.98	1168.93
ENSMUSG00000002329	magnesium-dependent phosphatase 1	Mdp1	383.638	449.059	425.327	502.14	313.686	732.832	418.024	349.291	299.216	561.883	498.976	529.153	742.695	418.336	607.284	382.903	453.604	675.21	618.068	454.309
ENSMUSG00000002332	dehydrogenase/reductase (SDR family) member 1	Dhrs1	1479.61	1820.12	2722.09	1144.02	2242.16	2508.78	1800.79	1805.19	1916.41	1755.29	1983.26	2172.42	1602.87	1821.05	2406.24	1839.85	2245.39	1514.48	1665.29	1962.73
ENSMUSG00000002341	neurocan	Ncan	42.9595	10.5099	41.566	34.4697	16.7694	33.8882	13.5471	14.6849	27.479	18.1253	42.5394	11.9583	29.9601	31.4467	19.2789	17.2306	19.0134	15.6247	26.1565	7.91823
ENSMUSG00000002342	transmembrane protein 161A	Tmem161a	251.763	315.297	299.662	335.381	374.845	303.935	325.13	406.981	431.522	239.444	220.745	349.779	313.004	380.219	287.978	533.192	236.309	427.447	541.536	282.087
ENSMUSG00000002343	armadillo repeat containing 6	Armc6	77.9265	121.341	167.231	258.989	172.626	279.577	128.697	227.616	113.987	120.199	134.517	53.8122	178.972	19.0586	72.2958	31.5895	199.188	78.1235	145.314	142.528
ENSMUSG00000002345	BLOC-1 related complex subunit 8	Borcs8	1399.68	921.049	1331.08	972.605	989.393	1072.77	786.697	1471.64	1111.37	841.394	954.263	1116.1	1222.06	1370.31	1741.12	1361.22	1171.58	909.581	1674.01	1159.03
ENSMUSG00000002346	solute carrier family 25, member 42	Slc25a42	56.9463	54.4603	127.598	57.7601	15.7829	100.606	72.5736	9.44029	79.3838	80.1327	19.5451	48.8295	101.707	25.7291	39.7627	19.1451	75.148	99.3285	163.72	46.5196
ENSMUSG00000002365	sorting nexin 9	Snx9	435.589	491.099	347.028	266.442	446.854	334.646	345.45	350.34	468.161	438.822	477.131	394.622	456.498	484.088	324.126	294.835	320.511	341.511	291.596	428.574
ENSMUSG00000002372	RAN binding protein 3	Ranbp3	461.565	750.024	753.022	561.763	440.936	527.385	644.453	414.324	470.196	373.953	324.219	449.431	679.622	447.877	389.192	380.988	359.443	757.798	451.441	443.421
ENSMUSG00000002379	NADH:ubiquinone oxidoreductase subunit A11	Ndufa11	708.332	720.405	813.921	1018.25	868.062	744.481	734.444	915.708	764.324	581.916	743.865	615.85	707.216	827.142	806.098	817.497	715.264	751.102	646.162	651.275
ENSMUSG00000002393	nuclear receptor subfamily 2, group F, member 6	Nr2f6	1127.94	466.257	204.93	326.997	278.174	446.9	405.444	403.835	304.305	524.679	244.889	321.876	397.366	316.372	283.158	316.852	486.199	417.403	225.721	1021.45
ENSMUSG00000002395	unconventional SNARE in the ER 1 homolog (S. cerevisiae)	Use1	1285.79	2429.7	2462.06	1927.51	1513.19	2637.98	2244.94	1706.59	2563.69	1874.53	2468.44	2014.97	2831.23	1801.99	2188.15	1844.63	2430.09	2703.07	2774.52	1951.84
ENSMUSG00000002396	occludin/ELL domain containing 1	Ocel1	239.774	313.386	415.66	208.682	190.382	249.925	296.1	156.289	341.961	348.196	363.31	257.102	222.336	303.031	296.413	265.16	386.605	458.697	174.376	299.903
ENSMUSG00000002413	Braf transforming gene	Braf	354.666	485.366	433.06	302.775	457.705	494.556	538.98	466.77	361.298	414.019	441.49	387.647	376.078	303.031	324.126	695.925	452.699	462.045	327.44	373.147
ENSMUSG00000002416	NADH:ubiquinone oxidoreductase subunit B2	Ndufb2	2561.59	1501.96	1885.94	2832.11	2289.51	1793.96	2182.05	1768.48	3160.09	2183.62	4044.7	2299.97	1312.73	2022.12	3082.21	3449.95	2265.31	1513.36	2896.59	2837.7
ENSMUSG00000002428	helicase-like transcription factor	Hltf	834.214	1301.32	1121.32	1234.39	1156.1	1353.41	1652.74	1066.75	937.34	1283.08	1173.86	1191.84	1427.05	1067.28	886.828	996.504	1263.03	983.24	968.758	1177.84
ENSMUSG00000002455	pre-mRNA splicing factor 6	Prpf6	603.431	645.881	598.357	472.328	599.752	400.304	562.203	618.863	555.687	597.18	576.007	623.822	800.25	733.755	681.99	694.968	703.494	429.679	787.6	490.93
ENSMUSG00000002458	regulator of G-protein signaling 19	Rgs19	4866.41	4818.31	4350.9	3840.11	3866.82	4443.59	5154.66	4181	4881.09	4660.1	4497.68	4667.71	4489.29	4439.7	3483.45	4182.25	4088.78	3804.61	3481.72	5078.56
ENSMUSG00000002475	abhydrolase domain containing 3	Abhd3	351.669	104.143	250.363	61.4865	64.1182	52.9503	46.4471	131.115	87.5258	160.265	29.8926	189.339	133.244	161.998	165.075	30.6322	57.9455	179.684	341.003	217.751
ENSMUSG00000002477	small nuclear ribonucleoprotein D1	Snrpd1	3499.7	2424.92	2410.83	3000.73	2919.84	3101.83	2824.56	2708.31	2223.76	1748.61	2926.02	2234.2	1877.24	1740.05	3479.84	3266.16	3330.05	2665.13	2614.68	2643.7
ENSMUSG00000002486	trichoplein, keratin filament binding	Tchp	131.876	197.777	199.13	117.383	79.9011	155.674	115.15	91.2561	71.2419	338.656	157.511	108.621	151.377	132.457	118.083	116.785	187.417	208.701	375.878	261.302
ENSMUSG00000002489	T cell lymphoma invasion and metastasis 1	Tiam1	74.9294	95.5445	201.064	189.118	148.951	106.96	81.2824	106.99	62.0822	106.844	58.6354	192.329	129.302	71.4697	356.659	84.2386	114.986	172.988	93.0008	169.252
ENSMUSG00000002496	TSC complex subunit 2	Tsc2	473.554	493.965	455.293	457.423	491.244	575.04	613.488	417.471	379.618	405.433	403.55	613.857	582.645	508.864	371.118	353.228	373.929	522.311	452.41	397.891
ENSMUSG00000002524	poly-U binding splicing factor 60	Puf60	1006.05	1079.65	957.952	1081.6	1072.25	860.971	739.283	691.239	1152.08	1019.78	1020.95	1097.17	1402.61	1068.23	963.943	1166.9	741.521	908.465	1122.79	632.469
ENSMUSG00000002546	golgi autoantigen, golgin subfamily a, 2	Golga2	606.428	728.049	605.124	989.374	776.323	842.968	616.391	519.216	720.561	646.786	357.561	595.92	775.021	604.157	597.645	816.54	669.089	763.378	633.568	515.675
ENSMUSG00000002550	uridine-cytidine kinase 1	Uck1	362.658	456.703	273.562	470.465	251.541	350.531	434.474	284.258	380.635	310.991	450.688	283.012	310.639	342.102	326.536	300.578	468.996	319.19	453.379	218.741
ENSMUSG00000002580	migration and invasion enhancer 1	Mien1	2282.85	1426.48	1451.91	1756.09	1579.28	2068.24	1696.29	1845.05	1851.27	1794.4	2171.81	2005	1824.41	1575.19	1973.67	2601.82	1339.99	1258.9	1361.1	1348.08
ENSMUSG00000002602	AXL receptor tyrosine kinase	Axl	553.478	319.119	566.458	442.517	482.366	600.456	460.6	303.138	352.138	808.959	313.872	455.41	508.534	332.572	350.634	442.252	296.97	1262.25	513.442	223.69
ENSMUSG00000002603	transforming growth factor, beta 1	Tgfb1	3818.4	3662.22	4909.62	3700.37	3441.67	4049.64	5059.83	4514.56	4217.52	5249.65	4094.13	4602.93	3633.85	4922.83	4236.53	3738.09	3949.35	4379.38	4341	4429.26
ENSMUSG00000002608	coiled-coil domain containing 97	Ccdc97	1025.03	1205.77	1285.65	1160.79	871.021	1414.83	1682.74	1164.3	1218.24	1198.17	1198	1243.66	1134.54	1392.23	1015.76	1294.21	880.047	1348.19	998.789	1387.67
ENSMUSG00000002617	zinc finger protein 40	Zfp40	191.819	222.619	163.364	158.374	121.331	209.683	201.271	269.573	197.442	338.656	252.937	152.468	284.621	174.386	254.24	267.075	227.255	222.094	164.689	429.564
ENSMUSG00000002625	A kinase (PRKA) anchor protein 8-like	Akap8l	413.61	377.401	223.297	333.518	232.798	168.382	228.365	222.371	144.519	227.997	302.375	171.402	358.733	239.185	180.739	133.059	309.646	185.264	93.9695	594.857
ENSMUSG00000002635	programmed cell death 2-like	Pdcd2l	505.523	707.984	471.726	668.899	615.535	774.133	626.068	357.682	534.314	489.382	554.162	652.721	595.26	686.109	525.349	388.646	518.793	714.272	571.567	743.324
ENSMUSG00000002658	general transcription factor IIF, polypeptide 1	Gtf2f1	692.347	896.207	985.018	1014.53	1018.99	1140.55	565.106	723.755	598.432	364.413	1120.97	621.829	509.322	991.999	842.246	1134.35	833.871	449.768	953.258	1403.51
ENSMUSG00000002660	caseinolytic mitochondrial matrix peptidase proteolytic subunit	Clpp	401.621	683.143	530.692	616.729	772.378	524.208	421.894	530.754	503.782	392.078	352.962	430.497	611.817	453.594	428.955	626.046	668.184	552.445	377.816	442.431
ENSMUSG00000002661	alkB homolog 7	Alkbh7	686.353	751.935	275.496	1051.79	884.831	1110.9	432.538	1270.24	828.441	356.781	503.575	614.854	233.374	788.072	422.93	532.234	475.334	850.43	712.037	582.98
ENSMUSG00000002679	mediator complex subunit 6	Med6	866.184	480.589	520.059	922.298	822.686	903.332	657.033	798.229	709.366	833.762	715.122	1043.36	1041.51	950.07	891.648	671.037	733.372	739.941	433.035	638.408
ENSMUSG00000002699	lymphocyte cytosolic protein 2	Lcp2	8429.05	8322.88	7875.31	7870.28	7925.01	7999.73	7894.07	6865.19	7864.09	6646.25	7724.93	6853.08	6606.99	6889.68	6717.48	6919.05	6974.28	6426.22	6376.36	7428.29
ENSMUSG00000002718	chromosome segregation 1-like (S. cerevisiae)	Cse1l	3219.96	3747.25	2036.74	3879.24	2696.91	3274.44	3104.21	3393.26	2020.22	2982.08	3728.52	2872.97	2265.14	2993.15	3824.45	2951.22	2738.83	2811.33	5034.64	2383.39
ENSMUSG00000002728	N(alpha)-acetyltransferase 20, NatB catalytic subunit	Naa20	2084.04	1636.68	1149.35	1772.86	1430.33	1383.06	1499.85	1104.51	923.091	1421.4	1053.14	1535.64	1240.98	949.117	1602.56	1353.56	1234.06	1226.54	1179.95	1397.57
ENSMUSG00000002731	protein kinase, interferon inducible double stranded RNA dependent activator	Prkra	334.685	268.48	389.561	191.913	345.252	369.593	489.63	386.003	521.084	717.379	389.753	379.675	394.212	335.431	247.01	163.691	478.955	238.835	340.034	419.666
ENSMUSG00000002732	FK506 binding protein 7	Fkbp7	563.469	857.034	497.826	396.868	616.521	752.953	478.018	484.602	565.864	711.655	275.931	448.435	641.777	759.484	243.396	430.765	644.643	334.815	417.535	478.063
ENSMUSG00000002733	pleckstrin homology domain-containing, family A (phosphoinositide binding specific) member 3	Plekha3	324.694	121.341	142.098	245.946	152.897	205.447	255.459	207.686	161.821	332.932	444.939	131.541	212.875	191.539	300.027	186.665	341.335	322.538	292.565	180.14
ENSMUSG00000002741	YKT6 v-SNARE homolog (S. cerevisiae)	Ykt6	1274.8	1657.7	1465.44	1535.3	1243.89	1294.1	1455.34	1334.23	1442.14	1669.43	1147.42	1465.88	1512.99	1530.4	1169.99	1543.1	1821.66	1738.81	1368.85	1336.2
ENSMUSG00000002748	bromodomain adjacent to zinc finger domain, 1B	Baz1b	1335.74	1480.94	1348.48	1524.12	1606.9	1583.21	1660.48	1523.03	1127.66	1276.4	1398.05	1420.04	1531.91	1075.86	1289.27	1348.77	1713.92	1091.5	1047.23	1344.12
ENSMUSG00000002763	peroxisomal biogenesis factor 6	Pex6	152.856	145.228	159.498	95.0246	163.748	209.683	145.147	72.3755	210.672	232.766	78.1806	170.405	253.873	148.657	133.747	64.1362	98.6884	199.773	186.97	174.201
ENSMUSG00000002767	mitochondrial ribosomal protein L2	Mrpl2	495.533	551.292	676.656	926.956	1115.66	1460.37	1101.18	1546.11	1193.81	449.316	1164.66	443.452	713.524	1382.7	1143.48	1119.99	1104.59	1389.48	714.943	1739.04
ENSMUSG00000002768	male enhanced antigen 1	Mea1	991.066	1378.71	1241.18	1537.16	1391.86	1490.02	1552.11	1106.61	959.73	1201.99	1538.32	1348.29	1321.4	1407.48	1777.27	1149.66	1340.89	1238.82	1296.2	878.924
ENSMUSG00000002778	KDEL (Lys-Asp-Glu-Leu) endoplasmic reticulum protein retention receptor 1	Kdelr1	1405.68	1736.04	1577.58	1443.07	1199.5	2001.52	1661.45	1655.2	1951.01	1973.75	2095.93	1667.18	1278.82	2098.35	1266.38	1480.88	1760.09	1855.99	1693.39	1160.02
ENSMUSG00000002781	transmembrane protein 143	Tmem143	238.775	230.262	331.562	163.032	237.731	222.391	226.43	232.86	267.666	279.511	169.008	326.859	249.93	275.396	279.544	309.194	205.525	332.583	239.283	241.506
ENSMUSG00000002797	gamma-glutamyl cyclotransferase	Ggct	726.315	62.1039	216.53	30.7433	113.44	230.863	147.082	106.99	551.616	181.253	206.949	201.297	98.553	30.4937	209.658	313.023	80.5804	52.4544	778.881	367.208
ENSMUSG00000002803	BTB (POZ) domain containing 6	Btbd6	631.405	365.935	562.591	361.466	382.736	310.289	498.338	460.476	529.225	380.63	469.083	456.407	503.803	546.028	512.095	599.242	495.253	494.41	235.408	488.951
ENSMUSG00000002804	nudix (nucleoside diphosphate linked moiety X)-type motif 14	Nudt14	478.549	305.742	328.662	408.047	322.564	273.223	787.665	379.709	518.03	370.137	198.901	467.368	533.763	580.334	541.013	476.714	541.428	350.44	272.221	843.292
ENSMUSG00000002812	flightless I actin binding protein	Flii	983.073	1785.73	1569.84	1294.94	1752.89	1311.05	1753.38	2110.43	1762.73	1656.08	791.004	1140.02	2735.83	2888.33	954.304	1206.14	1343.61	1131.67	1640.11	1319.38
ENSMUSG00000002814	topoisomerase (DNA) III alpha	Top3a	198.813	258.925	267.763	272.963	261.405	77.3074	374.48	537.048	273.772	275.695	227.643	126.558	186.857	296.361	327.741	148.375	222.728	260.04	267.377	227.649
ENSMUSG00000002820	autophagy related 4D, cysteine peptidase	Atg4d	59.9435	66.8811	56.0658	89.435	144.019	85.7794	34.8353	102.794	122.129	82.0406	172.457	99.6521	164.781	100.058	72.2958	119.657	269.809	93.7482	135.626	60.3765
ENSMUSG00000002833	HDGF like 2	Hdgfl2	356.664	268.48	381.827	295.322	351.17	313.466	249.653	159.436	180.14	229.905	243.739	206.28	286.986	301.126	133.747	289.091	194.661	139.506	230.564	143.518
ENSMUSG00000002835	chromatin assembly factor 1, subunit A (p150)	Chaf1a	98.9068	127.074	156.598	122.041	126.264	99.5465	65.8	62.9353	60.0467	29.5728	91.9772	132.537	234.95	117.21	120.493	293.878	158.445	32.3655	42.6253	47.5094
ENSMUSG00000002844	ADP-ribosylarginine hydrolase	Adprh	1721.38	1502.91	1778.64	1744.91	2100.12	2515.14	1894.65	2134.55	2169.82	1629.37	1614.2	1727.97	2458.31	2370.89	1885.71	2217.01	1661.41	2140.58	2112.86	1667.78
ENSMUSG00000002845	transmembrane protein 39a	Tmem39a	1162.9	1221.06	678.589	960.494	1014.05	618.459	873.786	1514.64	1076.77	889.092	813.998	874.946	1069.89	1031.07	1092.87	614.559	650.076	2037.91	710.1	1294.63
ENSMUSG00000002846	translocase of inner mitochondrial membrane domain containing 1	Timmdc1	726.315	629.638	495.892	506.798	589.887	732.832	528.336	547.537	564.846	648.693	331.118	352.769	306.697	526.017	773.565	974.487	335.903	360.484	710.1	483.012
ENSMUSG00000002870	minichromosome maintenance complex component 2	Mcm2	811.235	950.667	798.454	882.239	1090.01	780.487	778.956	898.925	549.58	514.185	621.996	743.405	633.105	813.801	912.131	893.12	870.993	504.455	959.07	478.063
ENSMUSG00000002871	transmembrane protein, adipocyte asscociated 1	Tpra1	558.474	657.346	616.724	409.91	624.412	645.993	765.409	706.973	724.632	836.624	870.334	774.297	1153.46	1072.05	900.082	444.167	946.141	883.912	583.192	717.59
ENSMUSG00000002881	Ngfi-A binding protein 1	Nab1	445.58	386	256.163	531.952	498.149	528.444	673.483	427.96	272.755	363.459	351.813	468.365	309.851	292.549	494.021	579.14	452.699	325.887	399.128	404.82
ENSMUSG00000002885	adhesion G protein-coupled receptor E5	Adgre5	55.9473	104.143	166.264	76.3924	152.897	613.164	110.312	119.577	162.839	128.785	14.9463	209.269	141.916	147.704	196.403	918.966	36.2159	166.291	187.939	109.865
ENSMUSG00000002897	interleukin 17 receptor A	Il17ra	3463.74	4408.42	3817.31	3592.3	4056.22	3217.26	3719.64	3648.15	3797.19	2958.23	2723.67	4021.96	3747.38	3928.93	3506.34	3648.1	2572.24	3512.21	2778.4	2540.76
ENSMUSG00000002944	CD36 molecule	Cd36	516.513	428.039	647.657	1168.24	530.701	634.344	718.962	684.945	312.447	639.154	528.869	443.452	346.118	298.267	890.443	1376.53	318.7	472.089	1214.82	253.383
ENSMUSG00000002948	mitogen-activated protein kinase kinase 7	Map2k7	253.761	381.222	288.062	289.732	278.174	270.046	367.706	470.966	280.897	265.201	188.553	333.835	288.563	235.373	312.077	313.98	290.633	279.013	229.596	198.946
ENSMUSG00000002949	translocase of inner mitochondrial membrane 44	Timm44	293.723	1144.62	481.393	674.489	459.678	396.068	314.485	475.161	284.968	352.012	425.394	508.226	616.548	421.195	492.816	610.73	352.2	552.445	484.379	598.816
ENSMUSG00000002957	adaptor-related protein complex 2, alpha 2 subunit	Ap2a2	1065	1155.13	897.053	926.956	970.651	1086.54	1210.53	989.133	796.891	985.442	932.418	886.904	1249.65	944.353	1159.14	1186.04	918.979	955.339	1123.76	738.375
ENSMUSG00000002968	mediator complex subunit 25	Med25	335.684	209.242	375.061	299.98	350.184	258.397	309.647	326.214	215.761	247.076	327.669	314.901	190.799	256.338	348.225	271.861	81.4858	238.835	325.503	163.314
ENSMUSG00000002981	cleft lip and palate associated transmembrane protein 1	Clptm1	3501.7	3352.66	3465.45	3261.58	3769.16	3751	3562.88	3452	3947.82	3063.17	3415.8	3544.63	2940.82	3187.55	4170.26	4070.25	2976.04	3089.23	3494.31	3410.78
ENSMUSG00000002984	translocase of outer mitochondrial membrane 40	Tomm40	1252.82	1598.46	1126.15	1314.51	1437.23	1455.07	1441.79	1882.81	1179.56	1079.88	1095.68	871.956	629.951	1025.35	1351.93	2571.19	1372.58	1181.9	1471.54	1116.47
ENSMUSG00000002985	apolipoprotein E	Apoe	24715.7	19472.9	21780.6	16176.5	14578.5	11408.7	25206.2	17838	20152.3	33795	28143.9	18894	19906.1	12046.9	12218	17121.5	13763	80961.6	30519.8	26386.5
ENSMUSG00000002996	high mobility group box transcription factor 1	Hbp1	898.153	1351	1452.88	1299.6	1431.32	1315.28	1465.99	1183.18	1648.74	1778.18	1700.43	1489.8	1902.47	1752.44	1426.64	870.146	1258.5	1747.73	1198.35	1751.91
ENSMUSG00000003031	cyclin-dependent kinase inhibitor 1B	Cdkn1b	286.73	340.138	290.962	285.074	252.527	311.348	313.518	312.578	362.316	464.579	436.891	376.685	202.625	348.772	413.291	190.494	399.28	323.655	353.597	428.574
ENSMUSG00000003032	Kruppel-like factor 4 (gut)	Klf4	53.9491	144.272	115.032	318.612	79.9011	121.786	99.6677	325.166	37.6564	54.3758	538.066	61.7843	114.321	67.658	102.419	100.512	503.401	101.561	42.6253	397.891
ENSMUSG00000003033	adaptor-related protein complex AP-1, mu subunit 1	Ap1m1	863.186	849.39	743.355	808.641	1064.36	841.909	793.471	979.692	736.845	707.839	603.6	822.13	851.498	560.322	732.597	606.9	770.494	1078.1	693.631	572.092
ENSMUSG00000003037	RAB8A, member RAS oncogene family	Rab8a	830.217	979.331	790.721	1198.06	1512.2	990.17	1395.35	1149.62	958.712	1110.41	694.428	1090.19	480.939	871.93	908.517	943.855	741.521	719.852	658.755	787.864
ENSMUSG00000003038	high mobility group nucleosomal binding domain 2	Hmgn2	4799.48	4610.98	4544.23	4227.67	4310.71	3683.22	3138.08	4326.8	3803.3	3382.75	3682.54	3866.5	5058.53	4052.81	4699.22	4021.43	4226.4	3546.81	3654.15	4371.85
ENSMUSG00000003039	family with sequence similarity 32, member A	Fam32a	782.263	781.554	923.152	723.864	1022.93	1085.48	638.647	763.614	718.525	1056.03	655.337	899.859	856.229	749.002	833.811	746.66	883.668	911.813	992.977	738.375
ENSMUSG00000003062	STARD3 N-terminal like	Stard3nl	2989.18	2471.74	3791.21	2285.25	2809.36	2182.61	3343.22	2331.75	3495.94	3154.75	2921.42	3105.16	2488.27	3062.71	2987.02	3057.48	3923.99	4017.78	3959.31	4137.28
ENSMUSG00000003068	serine/threonine kinase 11	Stk11	1342.73	1494.32	1873.37	1462.63	780.269	1179.73	995.709	1515.69	1868.57	1211.53	1088.78	607.878	1796.03	1255.96	1051.9	1487.58	1658.69	911.813	982.321	1094.7
ENSMUSG00000003072	ATP synthase, H+ transporting, mitochondrial F1 complex, delta subunit	Atp5d	7618.82	6413.9	8279.37	8721.77	7903.31	9574.47	8236.62	8653.6	6401.59	6396.31	7727.23	7524.73	5619.1	7218.44	11033.5	11049.6	7154.45	7351.42	6846.21	5434.88
ENSMUSG00000003099	protein phosphatase 5, catalytic subunit	Ppp5c	935.119	1265.01	1143.55	1512.01	1159.06	1239.04	930.877	1246.12	1296.6	896.723	826.645	1088.2	692.236	1047.27	691.629	1061.6	641.927	1122.75	1071.45	1243.16
ENSMUSG00000003119	cyclin-dependent kinase 12	Cdk12	622.413	783.465	639.923	782.556	662.883	806.962	723.8	701.728	748.04	893.861	690.978	632.791	871.997	620.357	722.958	628.917	917.168	940.83	872.851	890.801
ENSMUSG00000003123	lipase, hormone sensitive	Lipe	529.501	367.846	343.161	294.39	302.835	393.95	362.868	390.199	416.256	401.618	326.519	342.803	423.384	303.984	284.363	263.245	238.12	287.941	243.158	608.714
ENSMUSG00000003131	platelet-activating factor acetylhydrolase, isoform 1b, subunit 2	Pafah1b2	1376.7	1211.5	1163.85	1172.9	1217.26	1391.53	1010.22	1253.46	1297.62	1708.54	1611.9	906.834	983.165	1250.24	1010.94	1234.86	1421.47	1503.32	1513.2	1357.98
ENSMUSG00000003134	TBC1 domain family, member 8	Tbc1d8	894.157	643.97	771.388	796.53	566.213	288.049	580.588	248.594	497.675	346.288	605.9	258.099	327.196	754.72	580.776	268.032	525.131	737.709	311.94	1035.31
ENSMUSG00000003135	CCR4-NOT transcription complex, subunit 11	Cnot11	370.651	317.208	236.83	293.458	319.604	335.705	565.106	469.917	331.784	321.485	413.897	310.915	297.236	328.76	332.56	473.842	324.132	372.761	627.755	278.128
ENSMUSG00000003153	solute carrier family 2 (facilitated glucose transporter), member 3	Slc2a3	139.868	240.772	143.064	219.861	156.843	147.202	130.632	240.203	117.04	143.094	186.254	100.649	78.054	160.092	384.372	287.177	176.553	178.568	146.282	89.0801
ENSMUSG00000003154	forkhead box J2	Foxj2	588.445	565.623	497.826	562.695	426.139	618.459	650.259	635.646	641.177	629.614	743.865	677.634	941.378	572.71	590.415	401.09	626.535	779.003	769.194	606.735
ENSMUSG00000003161	sorcin	Sri	3486.71	2828.12	4753.99	3338.91	3914.17	4359.93	3743.83	2181.76	3256.77	3354.13	3630.8	4022.96	2963.69	3808.86	5639.07	4589.09	3345.44	4031.17	3397.43	3989.8
ENSMUSG00000003166	DiGeorge syndrome critical region gene 2	Dgcr2	552.479	602.886	701.789	472.328	521.823	697.885	543.818	795.082	533.296	580.008	551.863	599.906	553.474	581.287	548.243	523.619	545.049	584.81	915.476	518.644
ENSMUSG00000003178	NA	NA	124.882	96.4999	80.2321	108.067	41.4302	137.671	25.1588	63.9842	68.1887	82.9946	83.9292	106.628	240.469	65.7521	71.0908	43.0765	159.35	82.5877	36.8128	78.1926
ENSMUSG00000003184	interferon regulatory factor 3	Irf3	639.397	837.925	832.287	858.017	1052.52	1127.84	1080.86	1175.84	700.206	809.913	716.272	804.193	858.594	777.59	772.36	532.234	1183.35	818.065	627.755	979.881
ENSMUSG00000003198	zinc finger protein 959	Zfp959	51.951	85.0346	180.764	179.802	62.1453	63.5403	114.182	111.186	142.484	99.2119	67.8332	64.7739	129.302	100.058	97.5993	62.2217	74.2426	141.738	32.9378	95.0188
ENSMUSG00000003200	SH3-domain GRB2-like 1	Sh3gl1	562.47	657.346	501.692	431.337	584.955	622.695	487.694	573.76	531.261	503.691	464.485	390.636	462.017	641.321	515.71	594.456	315.984	431.911	601.599	648.305
ENSMUSG00000003206	Epstein-Barr virus induced gene 3	Ebi3	1384.69	1197.17	1519.58	1479.4	1398.76	1414.83	1208.59	1141.23	1675.2	1248.73	931.269	1217.75	1928.49	1842.96	1335.06	1138.18	1216.85	1570.28	1600.39	1872.66
ENSMUSG00000003226	RAN binding protein 2	Ranbp2	989.068	1023.28	751.088	884.102	1355.36	1178.67	920.233	980.741	774.501	774.616	832.393	854.019	852.286	784.261	994.067	1288.47	908.114	786.815	988.133	725.508
ENSMUSG00000003233	dishevelled segment polarity protein 3	Dvl3	161.847	186.312	102.465	149.99	262.391	362.18	154.824	176.219	136.377	139.278	162.11	159.443	176.607	155.327	108.444	144.546	96.8776	332.583	294.502	437.482
ENSMUSG00000003234	ATP-binding cassette, sub-family F (GCN20), member 3	Abcf3	468.558	1081.56	1308.85	723.864	1009.12	747.658	869.915	1187.38	1092.04	892.907	1283.08	1000.51	920.091	940.541	880.803	818.454	837.493	491.062	1284.57	991.759
ENSMUSG00000003235	eukaryotic translation initiation factor 2B, subunit 5 epsilon	Eif2b5	950.104	514.029	420.493	778.829	611.589	832.378	726.703	690.19	665.603	399.71	393.202	732.443	1174.75	514.582	643.432	812.711	480.766	478.785	353.597	823.496
ENSMUSG00000003279	DLG associated protein 1	Dlgap1	4.99529	73.5692	47.3659	48.4439	23.6744	33.8882	125.794	38.8101	22.3903	10.4936	44.8389	36.8713	10.2495	42.8818	14.4592	12.4443	28.0673	31.2494	23.2502	38.6014
ENSMUSG00000003282	pleiomorphic adenoma gene 1	Plag1	25.9755	41.0841	17.3997	27.0168	15.7829	4.23602	23.2235	51.3971	46.8161	52.4679	40.24	32.8852	23.6527	37.1642	108.444	22.9742	153.918	37.9457	8.71882	53.4481
ENSMUSG00000003283	hemopoietic cell kinase	Hck	3861.36	4048.22	3992.27	4107.49	4126.25	4321.8	3216.46	4038.35	3915.25	4030.48	3460.64	3494.8	5462.2	3464.85	4531.74	4496.23	3464.05	3735.42	3865.34	3277.16
ENSMUSG00000003299	mitochondrial ribosomal protein L4	Mrpl4	832.216	681.232	989.851	618.592	908.505	754.012	524.465	878.996	685.958	727.872	673.733	832.095	827.845	623.216	803.688	1177.43	515.171	927.438	1297.17	633.459
ENSMUSG00000003308	kelch-like ECH-associated protein 1	Keap1	399.623	619.128	348.961	490.961	381.75	359.003	434.474	465.721	580.113	292.866	517.372	339.814	425.749	464.076	269.904	525.534	476.239	684.139	360.378	333.556
ENSMUSG00000003316	golgi apparatus protein 1	Glg1	1892.22	2546.26	2368.3	2070.98	2087.29	1877.62	1686.61	1864.98	2629.84	2382.99	1951.07	2736.45	2982.61	2317.52	2045.97	2099.26	2038.96	2328.08	2023.74	2099.32
ENSMUSG00000003344	BTB (POZ) domain containing 2	Btbd2	240.773	272.302	154.664	115.52	194.327	190.621	206.109	178.317	519.048	371.091	246.039	284.009	398.154	357.348	397.627	167.52	166.593	343.743	301.284	266.251
ENSMUSG00000003345	casein kinase 1, gamma 2	Csnk1g2	553.478	555.113	658.29	463.012	309.74	494.556	413.185	708.022	459.001	332.932	421.945	544.101	538.494	647.992	645.842	448.953	457.226	616.06	529.911	456.288
ENSMUSG00000003346	abhydrolase domain containing 17A	Abhd17a	740.302	646.836	1094.25	753.676	814.794	548.565	926.039	719.56	702.241	422.605	639.241	634.784	876.728	978.658	854.295	980.23	702.589	834.805	681.037	725.508
ENSMUSG00000003348	MOB kinase activator 3A	Mob3a	393.629	946.846	696.956	511.456	814.794	691.531	413.185	605.227	779.59	772.708	565.66	652.721	700.909	811.895	573.546	464.269	643.738	622.756	648.099	643.356
ENSMUSG00000003360	DEAD box helicase 23	Ddx23	901.151	482.5	706.622	671.694	506.04	517.854	383.188	629.353	645.248	422.605	517.372	384.657	556.627	408.807	548.243	881.633	618.387	356.02	228.627	513.695
ENSMUSG00000003363	phospholipase D family, member 3	Pld3	4363.89	5189.98	5245.05	5305.54	4608.62	4933.91	5805.88	5523.62	6502.35	5801.04	4117.13	6647.79	6780.45	6675.27	6146.34	5097.39	4707.16	6400.55	7326.72	5267.6
ENSMUSG00000003380	Rab acceptor 1 (prenylated)	Rabac1	8649.85	7691.33	8741.43	6798.92	7486.04	7030.74	9339.73	5225.72	10508.2	10183.5	8491.79	8731.52	5018.32	8418.17	9616.54	8356.85	7340.97	8152.75	8512.48	9771.1
ENSMUSG00000003382	ets variant 3	Etv3	817.23	707.029	762.688	977.263	765.472	1043.12	779.924	604.179	658.479	860.473	957.712	747.391	534.552	668.956	518.12	1084.57	780.453	709.808	735.287	687.896
ENSMUSG00000003402	protein kinase C substrate 80K-H	Prkcsh	1579.51	2209.94	1838.57	1914.47	1952.15	2185.79	1989.48	1723.38	1936.76	1723.81	1791.26	1968.13	2466.98	1838.2	1970.06	2374.95	1623.38	1783.45	2219.42	1384.7
ENSMUSG00000003418	ST8 alpha-N-acetyl-neuraminide alpha-2,8-sialyltransferase 6	St8sia6	205.806	234.084	160.464	95.9563	153.884	117.55	109.344	98.5986	195.406	244.214	158.661	149.478	498.284	182.962	127.722	118.7	82.3912	251.111	107.532	116.794
ENSMUSG00000003420	Fc fragment of IgG receptor and transporter	Fcgrt	1934.18	2309.31	2557.76	2063.53	2005.42	1888.21	2342.67	2590.83	2289.92	1968.02	2094.78	2743.42	2284.85	2549.09	2549.63	2067.67	3068.39	2725.39	1687.58	2274.51
ENSMUSG00000003421	nitric oxide synthase interacting protein	Nosip	515.514	414.663	524.892	339.108	472.502	584.571	405.444	296.845	437.629	599.087	259.835	644.749	569.242	407.854	421.725	458.526	278.863	417.403	577.38	465.196
ENSMUSG00000003423	PIH1 domain containing 1	Pih1d1	889.162	908.628	696.956	653.993	665.843	1054.77	483.824	983.888	640.159	782.248	803.65	902.848	1028.11	715.65	1167.58	519.79	1258.5	1075.87	1265.2	910.597
ENSMUSG00000003429	ribosomal protein S11	Rps11	40157.1	43558.7	40823.6	40173.1	43324.2	43020	40094.5	40067.7	36716	37609.9	35802.1	41569.9	37410.7	38980.5	49187.6	60372.2	36782.7	43820.6	45769.9	36727.7
ENSMUSG00000003435	suppressor of Ty 5, DSIF elongation factor subunit	Supt5	473.554	552.247	468.826	435.064	426.139	429.956	469.309	377.612	396.919	359.643	372.507	413.556	475.42	492.664	397.627	517.876	392.943	504.455	581.255	416.697
ENSMUSG00000003437	Paf1, RNA polymerase II complex component	Paf1	1165.9	454.792	528.758	1052.72	753.635	413.012	759.603	674.456	641.177	527.54	551.863	539.118	740.33	639.415	698.859	777.292	568.59	758.914	512.473	601.786
ENSMUSG00000003438	translocase of inner mitochondrial membrane 50	Timm50	1104.96	825.504	896.086	890.623	1197.53	864.148	772.183	971.301	823.353	554.251	856.537	964.633	1301.69	904.33	953.099	1126.69	1098.25	1011.14	750.787	426.595
ENSMUSG00000003444	mediator complex subunit 29	Med29	353.667	368.802	301.595	128.563	251.541	209.683	141.277	306.285	303.287	405.433	300.075	263.082	446.248	309.702	302.437	572.439	200.998	477.669	649.068	252.394
ENSMUSG00000003458	nicastrin	Ncstn	2407.73	2778.43	2971.49	2357.92	2646.6	2253.56	4195.72	2978.94	2404.92	2577.6	2151.12	2649.75	2119.28	2792.08	2259.24	2390.27	1870.55	2550.17	2710.58	2368.54
ENSMUSG00000003464	peroxisomal biogenesis factor 19	Pex19	488.539	326.762	470.759	432.269	535.633	480.788	478.985	459.427	670.692	625.798	379.406	401.598	441.517	521.252	757.9	666.25	637.4	719.852	376.847	588.919
ENSMUSG00000003484	cytochrome P450, family 4, subfamily f, polypeptide 18	Cyp4f18	54.9482	233.128	268.729	63.3498	113.44	47.6552	115.15	365.025	218.814	179.345	44.8389	122.572	230.22	56.2228	588.005	431.723	79.675	264.504	147.251	53.4481
ENSMUSG00000003500	inosine monophosphate dehydrogenase 1	Impdh1	32.9689	24.8416	74.4322	75.4607	58.1996	91.0745	76.4441	110.137	18.3193	12.4015	98.8754	67.7634	56.7665	61.9404	97.5993	139.759	114.08	32.3655	153.064	69.2845
ENSMUSG00000003518	dual specificity phosphatase 3 (vaccinia virus phosphatase VH1-related)	Dusp3	637.399	660.212	869.986	1000.55	1851.54	1358.7	1362.45	923.05	1124.6	737.412	1024.4	976.591	791.578	951.976	1229.03	1220.5	1186.07	1092.61	1084.04	1049.17
ENSMUSG00000003527	ess-2 splicing factor	Ess2	283.733	239.817	221.363	228.245	232.798	202.27	327.065	231.812	195.406	359.643	234.542	286.002	280.679	350.678	227.732	183.793	148.485	114.953	235.408	232.598
ENSMUSG00000003528	solute carrier family 25 (mitochondrial carrier, citrate transporter), member 1	Slc25a1	984.072	601.93	949.252	1197.12	602.711	706.357	864.109	904.17	1508.29	825.176	935.868	1682.13	381.597	932.917	1223	1202.31	661.846	921.857	1118.92	1068.96
ENSMUSG00000003541	immediate early response 3	Ier3	389.633	1007.04	387.627	1854.84	584.955	1239.04	425.765	1862.88	374.529	313.853	2781.16	785.259	439.152	577.475	1063.95	1644.57	1744.7	797.976	250.908	1536.14
ENSMUSG00000003546	kinesin light chain 4	Klc4	127.879	149.049	93.7652	120.178	107.521	147.202	91.9265	137.409	132.306	132.601	149.463	148.482	332.715	221.08	155.436	66.0507	106.837	198.657	182.126	216.762
ENSMUSG00000003549	excision repair cross-complementing rodent repair deficiency, complementation group 1	Ercc1	354.666	402.242	1120.35	610.207	495.19	341	1073.12	223.42	404.043	316.715	472.533	434.483	312.216	298.267	403.651	400.133	592.13	735.477	411.722	344.443
ENSMUSG00000003559	arsenite methyltransferase	As3mt	677.362	719.45	882.553	740.633	608.63	690.472	553.494	571.662	861.009	680.174	450.688	691.586	629.162	457.406	619.334	673.908	687.197	593.739	517.317	549.327
ENSMUSG00000003573	homer scaffolding protein 3	Homer3	111.895	68.792	119.865	141.605	94.6976	121.786	95.7971	123.773	183.193	113.521	98.8754	84.7043	85.9382	87.6695	125.313	79.4523	190.134	111.605	136.595	210.823
ENSMUSG00000003575	CREB regulated transcription coactivator 1	Crtc1	276.739	143.317	91.8319	166.759	308.754	157.792	142.244	137.409	104.827	110.659	182.805	98.6556	115.898	180.104	107.239	69.8797	56.1347	308.03	124.97	80.1721
ENSMUSG00000003581	ring finger protein 215	Rnf215	572.46	549.381	662.156	521.704	402.465	472.316	326.097	452.085	561.793	462.671	354.112	510.219	700.909	569.852	567.522	384.817	554.103	404.01	323.565	590.898
ENSMUSG00000003585	SEC14-like lipid binding 2	Sec14l2	59.9435	47.7722	88.932	47.5123	24.6608	43.4192	119.021	12.5871	34.6032	75.3629	64.384	34.8782	67.016	40.023	25.3035	79.4523	106.837	78.1235	35.844	41.5707
ENSMUSG00000003604	apoptosis, caspase activation inhibitor	Aven	262.752	293.322	37.6994	211.476	213.07	258.397	63.8647	283.209	260.542	138.324	77.0309	221.228	50.4591	41.9289	107.239	288.134	80.5804	289.057	228.627	144.508
ENSMUSG00000003617	ceruloplasmin	Cp	112.894	236.95	137.265	186.323	177.558	208.624	325.13	229.714	199.477	144.048	323.07	94.6695	104.86	60.0345	78.3204	107.213	232.687	508.919	225.721	94.029
ENSMUSG00000003623	carnitine O-octanoyltransferase	Crot	1047.01	1298.45	1420.01	1159.86	1188.65	1015.59	1229.88	1189.48	1362.76	1274.49	1248.59	1066.28	972.915	1033.93	849.475	767.72	990.505	852.662	948.414	1029.37
ENSMUSG00000003644	ribosomal protein S6 kinase polypeptide 1	Rps6ka1	3634.57	3163.48	3891.74	2425.92	2765.96	3153.72	3632.55	3027.19	3913.22	3385.61	2748.97	3206.81	3777.34	3775.5	2994.25	2105.96	3694.02	3527.83	3072.9	3207.87
ENSMUSG00000003660	small nuclear ribonucleoprotein 200 (U5)	Snrnp200	1175.89	1333.8	1166.75	1067.63	1200.49	1416.95	1380.83	1310.1	1123.59	983.534	1183.06	1053.32	1220.48	1043.46	1238.67	1437.8	1115.45	977.66	1549.04	1043.23
ENSMUSG00000003662	cytosolic iron-sulfur protein assembly 1	Ciao1	436.588	569.445	1110.68	701.505	573.118	470.198	708.318	1211.5	1186.69	1308.83	653.038	445.445	1046.24	837.625	691.629	764.848	789.507	540.168	828.288	686.907
ENSMUSG00000003680	TATA-box binding protein associated factor 6 like	Taf6l	4607.66	4880.41	4669.89	3694.78	5058.43	3551.9	5506.88	4305.82	4606.3	5382.25	4514.93	4605.92	3715.84	4736.06	4305.21	4906.9	3894.12	4888.3	4911.6	4505.47
ENSMUSG00000003721	insulin induced gene 2	Insig2	784.261	638.237	692.123	712.685	490.258	758.248	671.547	341.948	695.117	621.983	766.86	672.652	742.695	658.474	761.515	450.868	957.006	899.536	925.164	1027.39
ENSMUSG00000003731	karyopherin (importin) alpha 6	Kpna6	489.539	512.118	614.79	555.242	592.847	506.205	547.688	798.229	444.753	486.52	485.179	489.292	490.4	613.686	532.579	623.174	613.86	652.889	1047.23	472.125
ENSMUSG00000003746	mannosidase 1, alpha	Man1a	3710.5	4372.11	4161.44	3759.06	3849.06	3816.66	3986.71	7425.31	4689.75	4106.8	3976.86	4069.79	4736.06	4338.69	3943.73	4110.46	3690.4	3943	3978.69	3961.1
ENSMUSG00000003752	inositol 1,4,5-trisphosphate 3-kinase C	Itpkc	166.843	73.5692	111.165	30.7433	137.114	118.609	202.238	139.506	75.3129	246.122	250.638	165.423	128.513	149.61	112.058	81.3668	149.391	121.649	143.376	107.886
ENSMUSG00000003778	bromodomain containing 8	Brd8	492.536	498.742	873.853	746.223	602.711	748.717	618.327	666.065	692.064	569.515	679.481	527.16	1155.83	561.275	544.628	457.569	803.088	668.514	733.35	526.562
ENSMUSG00000003779	kinesin family member 20A	Kif20a	58.9444	102.233	86.032	81.0504	63.1318	55.0683	113.215	54.5439	52.9225	36.2505	35.6411	30.8922	84.3614	67.658	72.2958	73.7087	54.3239	31.2494	22.2814	23.7547
ENSMUSG00000003808	phenylalanyl-tRNA synthetase, alpha subunit	Farsa	635.401	624.861	766.555	659.583	532.674	582.453	384.156	998.573	510.906	571.423	477.131	477.334	160.05	650.85	619.334	742.831	514.266	515.615	567.692	641.377
ENSMUSG00000003809	glutaryl-Coenzyme A dehydrogenase	Gcdh	129.878	310.52	81.1987	133.221	123.304	200.152	120.956	184.61	46.8161	159.311	114.971	100.649	228.643	115.304	179.534	269.946	115.891	233.254	82.3444	77.2028
ENSMUSG00000003810	microtubule associated serine/threonine kinase 2	Mast2	276.739	293.322	312.228	279.484	223.92	387.596	217.721	393.345	191.335	197.47	216.146	193.325	402.096	234.421	374.733	360.886	380.267	169.64	436.91	271.199
ENSMUSG00000003812	deoxyribonuclease II alpha	Dnase2a	2279.85	1758.02	3060.42	2867.51	1591.12	2295.92	1947.87	2657.97	2071.1	2072.96	1813.1	2549.1	1756.61	3343.83	2309.85	2804.76	3190.62	1878.31	1749.58	2388.34
ENSMUSG00000003813	RAD23 homolog A, nucleotide excision repair protein	Rad23a	873.177	793.019	771.388	1029.43	1063.38	924.512	816.694	955.567	800.962	904.355	934.718	840.067	1106.95	924.341	814.532	903.65	722.507	738.825	1035.6	626.53
ENSMUSG00000003814	calreticulin	Calr	31112.7	28374.8	30547.2	31578	34385.1	34017.4	31421.4	28693.2	28818.4	26081.3	29368.3	31377.5	21023.3	24365.4	38931.3	42144.2	27298.7	23387.9	35162	24082.3
ENSMUSG00000003824	synaptonemal complex central element protein 2	Syce2	579.454	357.336	508.459	1749.57	400.492	1429.66	1247.3	689.141	446.788	462.671	228.793	874.946	786.059	519.346	573.546	1070.21	1269.37	544.632	861.226	326.627
ENSMUSG00000003847	nuclear factor of activated T cells 5	Nfat5	606.428	561.801	563.558	612.071	696.422	548.565	791.536	544.39	663.567	755.537	657.637	711.516	624.432	687.062	519.324	599.242	784.98	425.215	403.003	770.048
ENSMUSG00000003848	NIN1/RPN12 binding protein 1 homolog	Nob1	333.685	531.227	475.593	274.826	427.126	684.118	682.191	253.839	282.932	349.15	269.033	217.242	266.487	242.997	361.479	392.475	198.282	535.704	276.096	400.861
ENSMUSG00000003865	glycogen synthase 1, muscle	Gys1	151.857	263.703	225.23	140.674	208.137	114.373	126.762	155.24	237.134	72.501	186.254	132.537	111.956	133.41	107.239	231.656	81.4858	204.237	185.033	120.753
ENSMUSG00000003868	RuvB-like protein 2	Ruvbl2	825.222	1093.03	650.557	887.828	759.554	692.59	641.55	875.849	704.277	498.922	644.99	741.412	1065.95	705.167	1020.58	854.83	515.171	854.894	1007.51	643.356
ENSMUSG00000003882	interleukin 7 receptor	Il7r	309.708	533.138	374.094	311.159	210.11	426.779	387.059	291.6	556.704	415.927	331.118	681.621	662.276	825.236	334.97	109.127	424.632	299.101	430.129	664.142
ENSMUSG00000003923	transcription factor A, mitochondrial	Tfam	348.671	324.851	792.654	354.945	668.802	391.832	333.838	325.166	551.616	563.791	313.872	284.009	350.849	180.104	391.602	436.509	550.482	493.294	686.849	287.036
ENSMUSG00000003929	zinc finger protein 81	Zfp81	260.754	140.45	197.197	244.083	234.771	106.96	253.524	244.399	276.826	307.175	331.118	152.468	186.068	247.762	222.912	291.963	271.619	187.496	186.97	132.63
ENSMUSG00000003948	monocyte to macrophage differentiation-associated	Mmd	662.376	605.752	710.489	547.789	509.986	373.829	390.93	570.613	629.982	599.087	766.86	695.572	721.408	751.861	608.489	537.978	505.212	436.376	489.223	733.426
ENSMUSG00000003949	hepatic leukemia factor	Hlf	257.757	109.876	202.997	47.5123	199.26	90.0155	114.182	41.9568	138.413	105.89	89.6777	212.259	191.587	209.644	206.043	37.333	103.215	143.97	38.7503	166.283
ENSMUSG00000003955	family with sequence similarity 162, member A	Fam162a	1666.43	1246.86	1539.88	938.135	1297.16	1376.71	1012.16	1226.19	991.28	876.69	1200.3	1476.84	1364.76	1666.67	2066.45	3318.81	1167.96	1843.71	2337.61	991.759
ENSMUSG00000003970	ribosomal protein L8	Rpl8	28369.3	31152.3	23905.3	32942.8	33809	32949.9	27351.5	30430.2	26674	19437.9	28071.4	27384.4	26504.5	27897	39033.7	40444.1	25802.9	28421.3	26986.7	25087.9
ENSMUSG00000003992	single-stranded DNA binding protein 2	Ssbp2	816.231	1286.98	957.952	735.044	953.881	705.298	1562.75	849.626	1039.11	741.228	753.063	1002.5	1023.37	1000.58	790.434	766.762	802.182	572.534	1349.48	673.05
ENSMUSG00000004018	Fanconi anemia, complementation group L	Fancl	346.673	315.297	686.323	692.189	323.55	496.674	418.991	431.107	397.937	343.426	470.233	388.643	309.851	263.961	289.183	559.995	268.903	356.02	397.191	257.343
ENSMUSG00000004032	glutathione S-transferase, mu 5	Gstm5	1030.03	729.004	932.819	572.011	1071.27	425.72	1274.39	1142.27	792.82	830.9	891.029	685.607	555.051	1211.17	1160.35	794.523	492.536	906.233	1220.64	702.743
ENSMUSG00000004040	signal transducer and activator of transcription 3	Stat3	3288.9	2499.44	1904.3	2104.52	2645.61	2563.85	2896.17	2171.27	2815.07	2060.56	2828.3	1854.53	1803.91	2152.67	2927.98	2668.83	1914.01	2701.96	2408.33	2437.83
ENSMUSG00000004043	signal transducer and activator of transcription 5A	Stat5a	264.75	81.2128	124.698	194.707	190.382	142.966	266.103	239.154	179.122	230.859	194.302	161.436	232.585	260.15	202.428	186.665	163.877	129.462	232.502	259.322
ENSMUSG00000004054	mitogen-activated protein kinase kinase kinase 11	Map3k11	581.452	898.118	803.288	521.704	727.988	775.192	685.094	807.669	738.88	797.511	573.708	823.127	1065.16	674.674	651.867	576.268	720.697	829.225	723.662	1065.99
ENSMUSG00000004056	thymoma viral proto-oncogene 2	Akt2	204.807	390.777	250.363	313.954	456.719	325.115	289.327	386.003	557.722	227.043	308.123	376.685	361.887	384.03	247.01	343.655	307.835	222.094	209.252	310.791
ENSMUSG00000004069	DnaJ heat shock protein family (Hsp40) member A3	Dnaja3	693.346	902.895	858.387	587.849	691.49	624.813	726.703	745.783	608.609	719.287	978.407	382.664	647.296	638.462	766.335	746.66	771.399	743.289	937.758	783.905
ENSMUSG00000004070	heme oxygenase 2	Hmox2	1505.58	1759.93	2118.9	1795.22	1609.86	1652.05	2197.53	1847.15	2142.35	1796.31	1619.95	2025.93	2130.32	2353.73	1855.59	1808.26	2184.72	1972.06	1634.29	1936.01
ENSMUSG00000004071	cell death inducing Trp53 target 1	Cdip1	393.629	476.767	515.225	420.158	415.289	506.205	432.538	562.222	430.505	610.535	604.75	513.208	478.573	555.558	541.013	452.782	485.293	689.719	431.097	677.009
ENSMUSG00000004085	mitogen-activated protein kinase kinase kinase 20	Map3k20	239.774	216.886	375.061	277.621	276.201	243.571	247.718	302.089	168.945	218.457	148.313	242.155	219.182	142.939	228.937	278.562	240.836	176.336	234.439	189.048
ENSMUSG00000004096	CWC15 spliceosome-associated protein	Cwc15	3636.57	3040.22	2786.86	3672.42	3139.82	3345.4	3990.58	3508.64	2758.08	3451.43	3107.68	3439.99	4120.3	2893.09	3916.02	3737.13	2568.61	3178.51	3611.53	3389
ENSMUSG00000004099	DNA methyltransferase (cytosine-5) 1	Dnmt1	1171.9	948.757	948.285	1116.07	1152.15	944.633	904.75	845.43	607.592	792.742	656.487	990.542	850.71	795.696	1004.91	1059.68	922.6	574.766	783.725	645.336
ENSMUSG00000004100	peter pan homolog	Ppan	713.328	712.762	469.793	777.898	822.686	815.434	598.974	542.292	682.904	575.238	532.318	362.734	361.887	501.241	882.008	1187.96	728.845	709.808	491.16	789.844
ENSMUSG00000004127	tRNA methyltransferase 10A	Trmt10a	60.9426	221.663	136.298	202.16	36.498	98.4875	46.4471	63.9842	66.1532	68.6852	63.2343	83.7078	42.5749	13.341	71.0908	89.0248	158.445	94.8643	63.938	339.494
ENSMUSG00000004151	ets variant 1	Etv1	573.459	552.247	1047.85	673.557	457.705	459.608	554.462	719.56	566.882	765.077	394.352	718.492	697.755	670.862	428.955	413.535	645.549	727.665	430.129	612.673
ENSMUSG00000004207	prosaposin	Psap	42491.9	35877.9	50240.8	46470.8	40373.7	37123.4	46277.7	37545.1	48850.6	53983.7	38132.6	51041.8	54380	59033	45694.5	34610.6	45669.2	53628.4	49860	49628.5
ENSMUSG00000004221	inhibitor of kappaB kinase gamma	Ikbkg	191.819	300.01	275.496	298.117	351.17	280.636	246.75	446.84	385.724	402.572	272.482	302.942	391.058	338.29	415.701	323.553	360.348	300.217	484.379	334.545
ENSMUSG00000004233	tryptophanyl tRNA synthetase 2 (mitochondrial)	Wars2	90.9143	116.564	55.0991	203.092	97.6569	120.727	88.0559	82.8648	71.2419	53.4218	59.7852	57.7982	100.13	98.1517	63.8612	49.7773	178.363	66.963	33.9065	248.435
ENSMUSG00000004263	atrophin 1	Atn1	668.37	722.316	830.354	690.326	715.164	782.605	628.003	656.625	718.525	730.734	701.326	663.683	629.162	638.462	701.269	689.225	814.858	671.862	902.882	617.622
ENSMUSG00000004264	prohibitin 2	Phb2	1749.35	1876.49	1876.27	2539.58	3061.89	2710	1812.4	2479.65	1675.2	1101.82	1504.98	1540.62	3059.87	1903.95	2864.12	3191.49	1653.26	2178.53	2163.24	1941.95
ENSMUSG00000004266	protein tyrosine phosphatase, non-receptor type 6	Ptpn6	3331.86	3222.71	3080.72	3072.46	2745.24	2986.4	3283.23	2531.05	3966.14	2511.78	2620.2	2786.27	3612.56	3121.8	3483.45	2793.27	3399.77	3407.3	2381.21	3700.78
ENSMUSG00000004268	EMG1 N1-specific pseudouridine methyltransferase	Emg1	2416.72	2154.53	2146.93	3012.84	3244.38	3744.64	2633.94	2755.52	2686.84	2137.83	2576.51	1898.37	2131.9	1979.23	2450.83	4085.57	2827.56	2451.96	2486.8	2426.94
ENSMUSG00000004270	lysophosphatidylcholine acyltransferase 3	Lpcat3	2531.61	2996.27	2452.4	2851.67	2790.62	2569.15	2467.5	2603.42	3111.24	2662.5	2655.84	3242.68	3923.99	3239.96	2307.44	2621.92	2440.05	2648.39	2957.62	3114.83
ENSMUSG00000004285	ATPase, H+ transporting, lysosomal V1 subunit F	Atp6v1f	3289.9	3171.12	3613.34	2967.19	2734.39	2948.27	4420.21	3371.23	3343.28	3242.51	3480.19	2823.14	3012.57	4082.35	3649.73	3462.4	3797.24	4032.29	2761.93	3405.83
ENSMUSG00000004317	chloride channel, voltage-sensitive 5	Clcn5	508.521	413.708	365.394	449.038	445.868	543.27	367.706	552.781	575.024	464.579	459.886	469.362	398.943	492.664	410.881	398.219	403.807	566.953	393.316	422.636
ENSMUSG00000004319	chloride channel, voltage-sensitive 3	Clcn3	914.138	696.519	982.118	1022.91	784.215	986.993	787.665	909.415	1030.97	869.058	976.108	800.207	910.63	823.331	932.615	953.427	957.911	679.674	850.569	871.006
ENSMUSG00000004356	UTP20 small subunit processome component	Utp20	293.723	392.688	249.396	335.381	374.845	296.522	295.132	288.453	233.063	259.477	380.555	174.391	253.873	190.586	339.79	494.902	223.633	291.289	363.284	208.843
ENSMUSG00000004364	cullin 3	Cul3	2772.39	2649.45	2231.03	2309.47	2524.28	2267.33	2406.54	2484.89	2393.73	3076.52	2247.69	2210.28	2686.16	2057.37	2173.69	2226.58	2317.82	2044.6	2349.24	2494.24
ENSMUSG00000004383	LARGE xylosyl- and glucuronyltransferase 1	Large1	1238.83	894.296	1066.22	1035.02	740.812	958.4	1149.57	888.436	985.174	1081.79	896.777	922.779	1165.29	944.353	630.178	618.388	950.668	1084.8	746.912	1074.9
ENSMUSG00000004393	DEAD box helicase 56	Ddx56	616.419	506.386	427.26	716.411	729.961	836.614	830.242	715.364	530.243	393.032	635.792	429.501	528.244	542.217	769.95	660.507	481.672	582.578	443.691	486.971
ENSMUSG00000004394	transmembrane p24 trafficking protein 4	Tmed4	1295.78	1415.97	1633.64	1297.74	1177.8	1430.72	1650.81	1431.78	1703.7	1657.98	1730.32	1402.11	1558.71	1353.16	1630.27	1474.17	892.722	1472.07	1259.39	1494.57
ENSMUSG00000004446	BH3 interacting domain death agonist	Bid	1032.03	1198.13	1072.98	738.77	1040.69	683.059	837.983	756.272	1122.57	1040.77	715.122	775.294	1040.72	1006.29	926.591	786.865	658.224	904.001	1047.23	1268.9
ENSMUSG00000004451	v-ral simian leukemia viral oncogene B	Ralb	2125	1369.15	1958.44	1245.57	1716.39	1883.97	1627.58	1630.02	2004.95	2300.95	1709.63	1574.5	1602.87	1458.93	1524.24	1839.85	1932.12	2224.29	1147.01	2120.11
ENSMUSG00000004455	protein phosphatase 1 catalytic subunit gamma	Ppp1cc	5153.14	5713.56	5011.12	5198.41	6035.99	5501.53	5508.82	5581.31	4832.24	8262.26	5570.37	5944.25	5324.23	5419.31	5945.12	5754.07	5825.33	6524.43	6015.99	5725.87
ENSMUSG00000004460	DnaJ heat shock protein family (Hsp40) member B11	Dnajb11	7842.61	8176.7	6676.66	7600.11	8490.23	7433.16	7204.14	6290.38	7231.05	6738.78	6816.66	6760.4	5345.52	6252.17	9258.68	9363.88	7841.65	5144.99	7576.66	4281.78
ENSMUSG00000004462	TBCC domain containing 1	Tbccd1	218.794	263.703	202.03	111.794	155.857	216.037	318.356	118.528	295.145	109.706	263.285	204.287	222.336	218.221	308.462	215.383	179.269	282.361	484.379	221.711
ENSMUSG00000004500	zinc finger protein 324	Zfp324	212.799	195.866	135.331	202.16	164.734	290.168	100.635	223.42	163.856	195.562	208.098	167.416	197.894	187.727	95.1894	101.469	145.769	198.657	154.033	175.191
ENSMUSG00000004508	growth factor receptor bound protein 2-associated protein 2	Gab2	520.509	461.48	481.393	535.678	526.756	368.534	450.924	615.717	395.901	506.553	554.162	614.854	585.011	469.794	555.472	526.491	672.711	580.346	428.191	692.845
ENSMUSG00000004530	coronin, actin binding protein 1C	Coro1c	1566.52	1557.37	1853.07	1967.57	1842.66	1594.86	2293.32	1653.1	1849.24	1613.15	1677.43	1548.59	1807.86	1674.3	1361.57	1509.59	2157.56	1593.72	1923.95	1387.67
ENSMUSG00000004535	Tax1 (human T cell leukemia virus type I) binding protein 1	Tax1bp1	2245.88	1861.21	2091.83	2222.83	2053.75	2140.25	2046.57	1656.25	2033.45	1839.24	2163.76	2053.83	2750.02	2031.64	1906.2	1788.15	2357.66	1954.2	2118.67	2101.3
ENSMUSG00000004558	N-myc downstream regulated gene 2	Ndrg2	135.872	68.792	156.598	206.818	196.3	84.7204	114.182	76.5712	222.885	180.299	617.397	187.346	193.952	134.363	89.1648	111.042	267.092	424.099	309.034	221.711
ENSMUSG00000004561	methyltransferase like 17	Mettl17	285.731	70.7029	210.73	206.818	113.44	212.86	294.165	515.02	372.493	181.253	263.285	194.322	289.352	391.654	461.488	148.375	479.861	197.541	378.784	259.322
ENSMUSG00000004562	Rho guanine nucleotide exchange factor (GEF) 40	Arhgef40	3289.9	3200.74	2914.45	2621.56	2524.28	2728	3260.97	2203.78	3373.81	2926.75	2455.79	3100.18	3592.85	2566.24	2468.9	1897.28	2737.02	3648.37	2279.49	2765.44
ENSMUSG00000004568	rho/rac guanine nucleotide exchange factor (GEF) 18	Arhgef18	155.853	250.326	123.731	146.263	197.287	109.078	130.632	215.029	176.069	171.713	192.002	151.471	193.164	192.492	65.0662	110.084	86.9182	172.988	234.439	162.324
ENSMUSG00000004591	protein kinase N2	Pkn2	1043.02	869.455	807.154	798.393	751.662	857.794	1179.56	1087.73	737.862	676.358	1072.68	835.085	439.152	787.119	648.252	900.778	831.155	633.916	887.382	816.568
ENSMUSG00000004609	CD33 antigen	Cd33	7752.69	7453.42	8406.97	7071.88	6237.22	6177.18	9000.09	7158.89	10085.8	8715.39	7793.91	8299.03	11450.3	10763.3	6371.67	3682.56	9473.18	9024.38	5805.77	10765.8
ENSMUSG00000004610	electron transferring flavoprotein, beta polypeptide	Etfb	2902.26	2187.97	2660.23	3234.56	3708	3067.94	3386.77	2580.35	2606.44	3231.07	2391.41	3202.82	2018.37	2729.19	3388.26	3284.35	2873.73	2469.82	2598.21	2644.69
ENSMUSG00000004626	syntaxin binding protein 2	Stxbp2	633.403	2474.6	1043.98	1614.49	1452.03	1174.44	1350.84	2861.46	886.453	833.762	1345.17	1963.15	1606.02	1426.53	1483.27	1449.29	1779.11	1681.89	1471.54	1057.08
ENSMUSG00000004631	sarcoglycan, epsilon	Sgce	1749.35	1715.98	2427.26	1273.52	1617.75	1708.18	2138.5	2317.07	1977.47	2076.77	2124.67	1837.59	2357.39	1906.81	1694.13	1195.61	1782.73	2003.31	1489.95	2412.09
ENSMUSG00000004633	chimerin 2	Chn2	1420.66	1546.86	1419.04	1226.94	1483.6	1205.15	1603.39	1109.76	1871.63	1650.35	1409.55	1462.89	2041.23	1989.72	909.722	863.445	1308.3	1273.41	1620.73	1230.3
ENSMUSG00000004637	WW domain-containing oxidoreductase	Wwox	204.807	308.609	184.63	221.724	272.256	291.227	184.821	274.817	214.743	175.529	469.083	195.318	170.3	220.127	280.749	255.587	302.403	104.909	225.721	123.722
ENSMUSG00000004642	stem-loop binding protein	Slbp	1962.15	2141.15	2390.53	2212.58	2438.46	1442.37	1764.02	2631.74	2062.96	2058.65	2524.77	2290.01	1591.83	1656.19	1867.64	2167.23	2774.14	1803.54	1534.51	2301.24
ENSMUSG00000004661	AT rich interactive domain 3B (BRIGHT-like)	Arid3b	626.41	513.074	577.091	522.636	428.112	524.208	831.209	544.39	715.472	610.535	965.76	736.429	868.055	717.556	519.324	441.295	803.993	706.46	321.628	771.038
ENSMUSG00000004665	calponin 2	Cnn2	247.766	330.584	328.662	417.363	605.67	619.518	373.512	508.727	414.221	602.903	210.398	399.605	597.625	480.276	247.01	343.655	269.809	539.052	519.254	230.619
ENSMUSG00000004667	polymerase (RNA) II (DNA directed) polypeptide E	Polr2e	1779.32	2051.34	1331.08	1877.2	1243.89	1738.89	1376.96	1124.44	1242.66	1478.64	1586.61	1494.78	1652.54	1743.86	1619.42	2096.39	1756.47	1118.28	1694.36	1657.88
ENSMUSG00000004677	myosin IXb	Myo9b	587.446	651.613	761.722	470.465	572.132	688.354	672.515	542.292	583.166	468.395	539.216	704.541	827.845	660.38	696.449	633.704	711.643	662.934	407.847	528.542
ENSMUSG00000004698	histone deacetylase 9	Hdac9	140.867	157.648	160.464	148.127	51.2945	166.264	124.827	60.8374	146.555	183.16	111.522	107.624	93.8225	115.304	54.2218	64.1362	66.9994	127.23	102.688	93.0392
ENSMUSG00000004707	lymphocyte antigen 9	Ly9	610.425	487.277	530.692	829.137	642.168	494.556	603.812	527.607	804.016	740.274	454.137	669.662	674.891	738.52	797.663	806.01	731.561	523.427	701.381	365.229
ENSMUSG00000004709	CD244 molecule A	Cd244a	160.848	649.702	264.863	280.416	264.364	690.472	227.397	352.437	115.005	112.567	164.409	298.956	134.821	78.1402	343.405	772.506	271.619	256.692	135.626	319.699
ENSMUSG00000004730	adhesion G protein-coupled receptor E1	Adgre1	5872.46	4862.26	5751.58	4889.11	5368.17	4482.77	5883.3	5521.52	5529.39	5095.11	4554.02	5706.08	6896.35	6549.48	5055.88	4149.71	4759.68	5768.86	6083.8	4667.8
ENSMUSG00000004768	RAB23, member RAS oncogene family	Rab23	165.844	214.975	397.294	362.398	364.98	129.199	117.085	210.833	127.218	269.017	355.262	205.283	108.014	194.398	218.092	252.716	194.661	233.254	375.878	210.823
ENSMUSG00000004771	RAB11A, member RAS oncogene family	Rab11a	3528.67	6141.6	5291.45	3906.26	3026.38	3021.34	4838.24	3930.31	3917.29	2482.21	2939.82	4119.62	3232.54	4263.4	4823.33	3390.6	3780.04	4927.36	3274.4	3713.65
ENSMUSG00000004788	eukaryotic translation initiation factor 2B, subunit 2 beta	Eif2b2	918.135	893.341	833.254	1251.16	1712.45	945.692	1528.88	675.505	1123.59	1225.84	1119.82	977.587	1478.3	1021.54	1102.51	1636.91	938.898	1137.25	1116.01	1045.21
ENSMUSG00000004789	dihydrolipoamide S-succinyltransferase (E2 component of 2-oxo-glutarate complex)	Dlst	1051.01	1466.61	1208.31	1098.37	1151.17	1285.63	1236.65	1456.95	1379.04	1187.68	1135.92	1316.4	1006.82	1068.23	871.164	1040.54	1223.19	1244.4	1282.64	962.065
ENSMUSG00000004798	unc-51 like kinase 2	Ulk2	2450.69	2115.35	2386.66	1716.03	1445.13	2296.98	2619.42	1999.24	2327.57	2319.08	2376.46	2019.95	3242	2479.52	1630.27	1167.85	2067.02	2313.57	1711.8	1810.31
ENSMUSG00000004814	chemokine (C-C motif) ligand 24	Ccl24	63.9397	458.613	38.6661	130.426	47.3488	596.22	40.6412	148.947	442.717	131.647	195.451	78.7252	319.312	435.489	273.519	530.32	105.026	242.183	314.846	161.334
ENSMUSG00000004815	diacylglycerol kinase, theta	Dgkq	92.9124	153.827	78.2988	70.8027	74.969	75.1894	98.7	146.849	124.164	123.061	78.1806	91.68	74.9003	173.433	166.28	124.443	133.093	61.3828	82.3444	81.1619
ENSMUSG00000004837	GRB2-related adaptor protein	Grap	894.157	705.118	1272.11	687.531	862.143	652.347	784.762	748.93	831.495	943.467	739.266	818.144	1045.45	725.179	789.229	539.893	858.317	790.163	925.164	745.304
ENSMUSG00000004843	charged multivesicular body protein 2B	Chmp2b	724.317	421.351	620.59	812.368	559.308	851.44	704.447	614.668	1102.21	732.642	692.128	574.993	617.336	890.036	733.802	452.782	588.509	638.381	606.442	489.941
ENSMUSG00000004846	procollagen-lysine, 2-oxoglutarate 5-dioxygenase 3	Plod3	2224.9	2326.51	2429.2	1496.17	2215.53	1798.19	2482.98	2055.89	2402.89	2036.71	1957.96	2254.13	3869.59	1988.76	1956.81	2336.66	1817.13	2133.89	3437.15	2177.51
ENSMUSG00000004849	adaptor protein complex AP-1, sigma 1	Ap1s1	911.141	936.336	838.087	958.631	1066.33	876.857	1091.51	655.576	731.756	648.693	761.111	745.398	260.18	825.236	1231.44	940.026	1070.18	565.837	1083.07	585.949
ENSMUSG00000004865	serine/arginine-rich protein specific kinase 1	Srpk1	1049.01	1227.75	827.454	1290.29	1854.5	981.698	1705.96	1263.95	770.43	549.481	1280.78	745.398	622.855	1115.88	894.057	1463.64	1311.02	606.015	1136.35	845.271
ENSMUSG00000004880	lamin B receptor	Lbr	1007.05	836.969	973.418	951.178	634.277	734.95	843.789	763.614	641.177	1000.71	812.848	747.391	536.917	617.498	831.401	865.36	737.899	861.591	667.474	787.864
ENSMUSG00000004891	nestin	Nes	291.725	332.495	378.927	430.406	496.176	517.854	282.553	525.509	230.01	181.253	221.895	258.099	544.801	440.253	290.388	750.489	333.186	197.541	476.629	129.661
ENSMUSG00000004896	ribosomal RNA adenine dimethylase domain containing 1	Rrnad1	127.879	177.713	217.497	166.759	108.508	137.671	230.3	211.882	146.555	153.588	143.714	146.489	115.11	172.48	174.715	95.7256	191.039	122.766	133.689	430.554
ENSMUSG00000004897	heparin binding growth factor	Hdgf	879.171	1004.17	720.155	972.605	853.265	780.487	1011.19	845.43	596.396	777.478	965.76	786.255	661.488	867.165	1135.04	1343.99	880.047	746.637	787.6	581
ENSMUSG00000004929	thimet oligopeptidase 1	Thop1	225.787	177.713	330.595	364.261	235.758	409.835	64.8324	241.252	103.81	76.3169	269.033	258.099	273.583	270.632	316.896	274.733	189.228	137.274	308.065	268.23
ENSMUSG00000004931	amyloid beta (A4) precursor protein-binding, family A, member 3	Apba3	125.881	164.336	176.897	122.041	151.911	72.0124	191.594	115.381	98.7209	133.555	60.9349	71.7495	193.164	222.985	203.633	120.614	140.337	137.274	123.032	49.489
ENSMUSG00000004933	megakaryocyte-associated tyrosine kinase	Matk	193.817	285.678	267.763	235.698	152.897	190.621	336.741	327.263	374.529	234.674	248.338	285.005	388.693	343.054	251.83	87.1103	371.213	199.773	275.127	219.731
ENSMUSG00000004936	mitogen-activated protein kinase kinase 1	Map2k1	2415.72	2107.71	2258.1	1893.97	1971.88	2227.09	2452.02	1821.98	2484.31	2292.37	1893.58	2207.29	2170.53	2250.82	2059.22	1995.88	1964.71	2467.59	2240.74	2029.05
ENSMUSG00000004937	small glutamine-rich tetratricopeptide repeat (TPR)-containing, alpha	Sgta	834.214	852.257	892.219	695.916	1039.7	652.347	1035.38	877.947	985.174	934.882	705.925	742.408	816.807	965.317	937.435	884.505	426.442	1088.15	1027.85	764.109
ENSMUSG00000004945	transmembrane protein 242	Tmem242	790.255	499.698	605.124	801.188	1058.44	766.72	658	401.737	524.137	849.025	627.744	669.662	413.923	673.721	904.902	783.993	602.995	768.958	607.411	506.767
ENSMUSG00000004947	deltex 2, E3 ubiquitin ligase	Dtx2	256.758	160.515	353.795	136.947	214.056	265.81	154.824	236.007	405.061	444.546	250.638	235.179	186.857	351.631	138.567	267.075	149.391	245.531	167.595	266.251
ENSMUSG00000004952	RAS p21 protein activator 4	Rasa4	1175.89	801.618	532.625	560.832	721.083	1295.16	751.862	573.76	802.998	774.616	594.402	832.095	506.957	763.296	427.75	356.099	780.453	686.371	645.193	797.762
ENSMUSG00000004980	heterogeneous nuclear ribonucleoprotein A2/B1	Hnrnpa2b1	7231.18	8424.16	6510.4	9820.15	8655.96	7828.17	6656.45	7411.68	6277.43	5118.95	10025.5	6651.78	5237.5	6229.3	9087.58	9564.9	10112.4	5536.72	5757.33	7803.42
ENSMUSG00000004996	methylthioribose-1-phosphate isomerase 1	Mri1	413.61	401.287	415.66	527.294	240.69	441.605	269.974	223.42	371.476	223.227	697.877	412.56	237.316	202.974	225.322	294.835	370.308	284.593	355.534	265.261
ENSMUSG00000005034	protein kinase, cAMP dependent, catalytic, beta	Prkacb	1446.64	1140.8	1182.21	945.588	1316.89	1277.16	1159.24	1224.09	1336.29	1529.2	1460.14	1503.75	993.414	1217.84	1027.8	1052.02	1218.67	1205.33	1382.42	1304.53
ENSMUSG00000005043	N-sulfoglucosamine sulfohydrolase (sulfamidase)	Sgsh	180.83	155.737	198.164	168.622	248.581	284.872	481.888	110.137	311.429	248.03	258.686	365.723	253.084	320.184	267.494	171.349	190.134	546.865	180.189	308.811
ENSMUSG00000005054	cystatin B	Cstb	8272.2	8289.44	6213.64	9318.94	12251.5	12351.2	8012.12	9635.39	10113.3	8143.96	9677.15	11416.1	10903.1	10314.5	12621.6	18281.7	8897.34	10171.7	10388	6925.48
ENSMUSG00000005057	SH2B adaptor protein 2	Sh2b2	1403.68	1054.81	1362.01	1682.5	1955.11	1892.44	1801.76	1462.2	1369.88	1157.15	1308.38	1622.34	1211.02	1378.89	1614.61	1408.12	1500.24	1252.21	1507.39	1349.07
ENSMUSG00000005069	peroxisomal biogenesis factor 5	Pex5	119.887	170.069	195.264	164.896	224.907	165.205	137.406	323.068	228.992	155.496	217.296	231.193	247.565	216.315	143.387	129.23	145.769	183.032	210.22	203.895
ENSMUSG00000005078	JNK1/MAPK8-associated membrane protein	Jkamp	1001.06	759.578	782.021	1043.41	937.112	827.083	884.43	1031.09	859.991	886.23	1066.94	876.939	1114.83	962.458	975.993	989.803	1083.76	893.956	1108.26	753.222
ENSMUSG00000005087	CD44 antigen	Cd44	175.834	458.613	263.896	244.083	989.393	1323.76	229.332	697.532	483.427	251.846	382.855	620.833	402.096	256.338	461.488	2549.17	364.875	255.575	817.632	73.2437
ENSMUSG00000005089	solute carrier family 1 (glial high affinity glutamate transporter), member 2	Slc1a2	289.727	210.198	224.263	218.929	138.101	219.214	223.527	266.426	150.626	223.227	258.686	293.974	163.204	213.456	207.248	175.178	237.214	260.04	408.816	168.262
ENSMUSG00000005102	eukaryotic translation initiation factor 2 alpha kinase 4	Eif2ak4	233.78	374.534	205.897	156.511	172.626	320.879	125.794	145.8	205.584	118.291	202.35	151.471	136.397	190.586	222.912	213.468	220.012	146.203	209.252	150.446
ENSMUSG00000005103	WD repeat domain 1	Wdr1	2751.41	2952.32	2996.62	2632.74	2961.27	3307.27	2431.7	2896.07	2927.02	2399.21	2937.52	3273.57	3014.15	2998.87	3005.09	2564.49	2603.02	2949.72	3245.34	2639.74
ENSMUSG00000005125	N-myc downstream regulated gene 1	Ndrg1	15.9849	112.742	65.7323	13.9742	24.6608	140.848	269.006	41.9568	13.2306	39.1124	34.4914	35.8748	31.537	77.1872	51.812	88.0676	42.5537	89.284	90.0945	24.7445
ENSMUSG00000005142	mannosidase 2, alpha B1	Man2b1	9444.1	11868.5	11568.9	8417.13	8028.58	8158.58	9957.09	9311.27	12238.3	11500	8814.86	11747	13575.1	13863.2	10080.4	7075.08	10658.3	12457.4	9474.45	10383.8
ENSMUSG00000005161	peroxiredoxin 2	Prdx2	3245.94	2901.69	3159.98	3057.56	3175.33	4172.48	3414.83	3470.88	2559.62	3496.27	3360.62	3570.54	4056.44	3425.78	4672.72	4063.55	1946.61	3861.53	3622.19	2938.65
ENSMUSG00000005198	polymerase (RNA) II (DNA directed) polypeptide A	Polr2a	1163.9	1124.56	1289.51	1082.54	1024.9	1033.59	1093.44	1159.06	1216.2	1212.48	1093.38	1107.14	1120.35	1043.46	1026.6	1402.38	922.6	1196.41	1137.32	1005.62
ENSMUSG00000005204	SUMO/sentrin specific peptidase 3	Senp3	603.431	686.965	485.259	582.259	454.746	469.139	740.25	779.348	488.516	711.655	810.549	751.377	456.498	1062.52	620.539	803.138	898.155	715.388	654.88	821.517
ENSMUSG00000005225	pleckstrin homology domain containing, family A (phosphoinositide binding specific) member 8	Plekha8	91.9134	84.0791	111.165	108.999	88.779	139.789	242.88	159.436	139.431	92.5342	127.618	155.457	262.545	92.4341	143.387	124.443	220.917	58.0346	144.345	117.784
ENSMUSG00000005233	SPC25, NDC80 kinetochore complex component, homolog (S. cerevisiae)	Spc25	241.772	203.51	28.9995	124.836	107.521	72.0124	269.974	105.941	70.2241	8.58565	103.474	221.228	88.3035	166.763	132.542	68.9225	148.485	132.81	47.4691	140.549
ENSMUSG00000005262	ubiquitin recognition factor in ER-associated degradation 1	Ufd1	1283.79	971.687	1236.35	1420.71	1091	1306.81	1259.88	1428.63	1514.4	1374.66	1349.76	1072.26	920.879	1359.83	1145.89	1502.89	1473.08	1203.1	1048.2	1122.41
ENSMUSG00000005267	zinc finger protein 287	Zfp287	81.9228	183.445	105.365	213.34	57.2132	128.14	125.794	67.1309	107.881	141.186	94.2766	82.7113	54.4013	182.962	150.616	51.6918	101.405	41.2939	111.407	85.121
ENSMUSG00000005299	leucine zipper-EF-hand containing transmembrane protein 1	Letm1	434.59	414.663	271.629	322.339	307.767	297.581	247.718	365.025	417.274	237.536	466.784	409.57	464.382	361.16	269.904	304.408	479.861	281.245	306.128	221.711
ENSMUSG00000005312	ubiquilin 1	Ubqln1	1271.8	1548.78	1371.68	1274.45	1318.86	1444.48	1418.57	1382.48	1552.06	1565.45	1392.3	1210.77	901.169	1303.61	1482.06	1590	1512.01	1349.3	1514.17	1349.07
ENSMUSG00000005354	thioredoxin 2	Txn2	1485.6	1528.71	1577.58	1582.81	1963.99	2364.76	1662.42	1254.51	987.209	1171.46	1887.83	1354.27	1377.38	1255.01	2037.54	1901.11	1908.58	1052.44	1584.89	1340.16
ENSMUSG00000005360	solute carrier family 1 (glial high affinity glutamate transporter), member 3	Slc1a3	1522.56	1166.6	1115.52	981.921	1257.7	932.984	1237.62	1548.21	1690.47	1514.89	1457.84	1595.43	1869.35	1185.44	1207.34	1105.63	1298.34	1475.42	1565.51	1598.49
ENSMUSG00000005362	cereblon	Crbn	727.314	536.96	631.224	798.393	842.414	859.912	634.777	766.761	910.878	1043.63	861.136	769.314	896.438	678.485	475.947	391.518	779.548	794.628	710.1	897.73
ENSMUSG00000005370	mutS homolog 6	Msh6	897.154	730.915	733.689	823.547	783.228	710.593	925.071	712.217	594.361	532.31	505.874	649.732	812.077	700.403	904.902	925.667	905.398	623.872	770.163	594.857
ENSMUSG00000005371	F-box protein 11	Fbxo11	1218.85	1474.25	1250.85	1205.51	1313.93	1496.37	1579.2	978.643	948.535	1275.45	1384.26	1192.84	1200.77	1409.38	1122.99	1023.31	1359.91	1121.63	1361.1	1522.28
ENSMUSG00000005373	MLX interacting protein-like	Mlxipl	2225.9	2406.77	2227.17	2368.16	1476.69	1520.73	2033.03	1731.77	2340.8	1951.8	1737.22	1493.79	1561.87	1882.03	1529.06	947.684	1839.77	2076.97	1916.2	2162.67
ENSMUSG00000005374	transducin (beta)-like 2	Tbl2	1035.02	559.891	308.362	416.432	205.178	514.677	433.506	773.055	383.688	380.63	386.304	278.029	265.699	424.053	649.457	484.372	463.564	238.835	159.845	409.769
ENSMUSG00000005378	BUD23, rRNA methyltransferase and ribosome maturation factor	Bud23	1154.91	1158	1224.75	997.759	1011.09	1462.49	606.715	1621.63	1231.47	731.688	1047.39	956.66	1244.92	1460.84	1190.47	1522.99	1116.36	1108.24	504.723	982.851
ENSMUSG00000005410	minichromosome maintenance complex component 5	Mcm5	1029.03	641.103	968.585	817.026	812.821	943.574	797.342	714.315	456.966	447.408	748.464	852.026	611.029	675.627	808.508	961.085	755.102	476.553	1089.85	478.063
ENSMUSG00000005413	heme oxygenase 1	Hmox1	1073.99	2369.5	1204.45	1786.84	1890.99	2610.45	2228.49	2822.65	1724.05	1494.86	1723.42	2228.22	1146.37	1369.36	3074.98	5259.17	1474.89	3119.36	2652.46	1580.68
ENSMUSG00000005417	myosin phosphatase Rho interacting protein	Mprip	450.575	410.841	523.925	446.243	332.428	522.09	508.983	458.378	298.198	404.479	625.445	447.438	639.412	324.949	697.654	630.832	360.348	303.566	420.441	371.167
ENSMUSG00000005442	capicua transcriptional repressor	Cic	3962.27	3219.85	2465.93	2187.43	2676.19	3515.9	2974.55	3293.61	2025.31	3293.07	2310.93	3939.25	4456.96	2937.88	2239.96	2218.92	2630.18	3321.36	2654.4	2553.63
ENSMUSG00000005469	protein kinase, cAMP dependent, catalytic, alpha	Prkaca	717.324	621.039	787.821	956.768	857.211	1009.23	757.668	985.986	732.774	991.165	763.41	913.81	503.803	636.557	645.842	851.001	785.885	709.808	1234.2	1068.96
ENSMUSG00000005470	anti-silencing function 1B histone chaperone	Asf1b	305.712	230.262	378.927	184.46	247.595	99.5465	284.488	366.073	85.4903	176.483	89.6777	266.071	387.116	280.161	260.265	436.509	241.741	116.069	223.783	124.712
ENSMUSG00000005481	DEAD box helicase 39a	Ddx39a	1150.92	1438.9	857.42	1212.03	1607.89	1903.03	839.918	1562.89	893.577	626.752	900.226	832.095	1258.32	1061.56	1636.29	2390.27	1211.42	907.349	1545.17	799.742
ENSMUSG00000005483	DnaJ heat shock protein family (Hsp40) member B1	Dnajb1	963.092	1215.33	1686.81	2104.52	1796.3	1297.28	1862.72	2521.61	1468.6	1284.99	2396	1204.79	1134.54	1290.27	1155.53	1540.23	2600.3	1257.79	1922.98	2303.22
ENSMUSG00000005501	ubiquitin specific peptidase 40	Usp40	796.249	851.301	594.491	675.42	619.48	616.341	759.603	593.689	645.248	585.732	590.953	535.132	712.735	665.144	736.212	583.926	609.333	466.509	648.099	770.048
ENSMUSG00000005505	kelch repeat and BTB (POZ) domain containing 4	Kbtbd4	396.626	347.782	521.992	408.047	539.579	509.382	322.227	416.422	334.837	449.316	490.928	324.866	674.891	453.594	244.601	267.075	451.794	395.082	645.193	856.159
ENSMUSG00000005506	CUGBP, Elav-like family member 1	Celf1	947.107	885.697	926.052	975.4	720.097	1041	880.559	1101.37	907.825	923.434	1028.99	868.967	636.258	996.764	847.065	843.343	982.357	991.052	853.476	1137.26
ENSMUSG00000005510	NADH:ubiquinone oxidoreductase core subunit S3	Ndufs3	2205.92	1555.46	1787.34	1884.66	1697.65	1377.77	1835.63	1587.02	1467.58	2819.91	2739.77	1973.11	1818.11	1789.6	1853.18	2038.96	2548.69	2854.86	1462.82	1909.28
ENSMUSG00000005514	cytochrome p450 oxidoreductase	Por	1009.05	955.445	763.655	911.119	1035.76	1001.82	841.853	739.489	1027.92	634.384	792.153	922.779	936.648	814.754	822.967	1352.6	575.833	1291.27	1238.07	711.651
ENSMUSG00000005533	insulin-like growth factor I receptor	Igf1r	190.82	285.678	284.196	240.356	193.341	232.981	295.132	318.872	164.874	231.813	210.398	308.922	261.757	291.596	269.904	315.895	289.727	301.334	244.127	228.639
ENSMUSG00000005534	insulin receptor	Insr	774.27	436.638	813.921	574.806	897.655	482.907	765.409	704.875	1242.66	866.197	818.597	771.307	592.895	1002.48	967.558	382.903	541.428	822.529	758.537	586.939
ENSMUSG00000005566	tripartite motif-containing 28	Trim28	6619.76	7095.13	3698.41	5680.98	5090	5679.45	6504.53	4487.28	3527.49	4674.41	4810.41	3701.08	4275.62	5498.4	6476.49	5773.21	4484.44	6438.49	7131.03	4482.71
ENSMUSG00000005575	ubiquitin-conjugating enzyme E2M	Ube2m	1098.96	890.474	642.823	736.907	899.627	1172.32	1007.32	1061.51	915.967	996.889	845.04	937.727	544.013	706.12	618.129	1360.26	679.048	1011.14	1114.07	1206.54
ENSMUSG00000005580	adenylate cyclase 9	Adcy9	107.898	175.802	157.564	123.905	103.576	118.609	118.053	109.088	176.069	221.319	127.618	212.259	152.166	199.162	104.829	48.8201	167.499	109.373	188.908	173.211
ENSMUSG00000005583	myocyte enhancer factor 2C	Mef2c	12968.8	12983.5	14600.3	13449.7	13232	11163	13562.5	12422.4	12505	12780.2	12811.3	11215.8	11193.3	11989.8	13361.5	11400	12721.7	12315.6	13092.8	14302.3
ENSMUSG00000005609	CTR9 homolog, Paf1/RNA polymerase II complex component	Ctr9	607.427	382.178	498.792	419.226	355.116	288.049	192.562	772.006	726.667	430.236	310.423	433.487	354.791	361.16	467.513	349.399	418.294	373.877	412.691	409.769
ENSMUSG00000005610	eukaryotic translation initiation factor 4, gamma 2	Eif4g2	9691.86	10938.9	9573.72	10173.2	9975.8	10452.4	9913.55	9975.24	9010.06	8560.85	10204.9	8725.54	7556.26	8941.33	9287.59	10033	11714	9045.59	9660.45	10333.3
ENSMUSG00000005615	phosphate cytidylyltransferase 1, choline, alpha isoform	Pcyt1a	344.675	431.861	397.294	675.42	425.153	409.835	671.547	484.602	452.895	367.275	464.485	427.508	432.845	437.394	637.408	390.561	370.308	418.519	485.348	465.196
ENSMUSG00000005621	zinc finger protein 592	Zfp592	638.398	577.089	766.555	925.093	955.854	608.928	1242.46	760.468	577.059	873.828	635.792	1107.14	589.741	927.2	648.252	530.32	1135.37	1099.31	2080.89	862.098
ENSMUSG00000005625	proteasome (prosome, macropain) 26S subunit, non-ATPase, 4	Psmd4	3049.13	2450.72	1739.97	2530.26	2763	2151.9	2277.84	2919.15	2568.78	1434.76	3023.75	2497.28	3050.41	2795.89	2024.28	1954.72	2373.95	2047.95	1922.02	2015.19
ENSMUSG00000005656	sorting nexin 6	Snx6	2057.06	2334.15	2654.43	2124.08	2558.81	2417.71	2804.24	1950.99	2668.52	2137.83	2208.6	2011.98	2107.46	2465.23	3009.91	2518.54	2563.18	2427.41	2671.83	2542.74
ENSMUSG00000005667	methylenetetrahydrofolate dehydrogenase (NAD+ dependent), methenyltetrahydrofolate cyclohydrolase	Mthfd2	311.706	732.826	475.593	502.14	619.48	498.792	574.783	687.043	421.345	282.372	351.813	329.849	573.973	260.15	449.439	684.438	388.416	327.003	559.942	245.465
ENSMUSG00000005674	translocase of outer mitochondrial membrane 40-like	Tomm40l	207.804	309.564	139.198	210.545	218.988	129.199	105.474	227.616	190.318	319.577	243.739	136.523	223.124	154.374	179.534	217.297	244.457	120.533	138.532	266.251
ENSMUSG00000005683	citrate synthase	Cs	1923.19	2080.96	1892.7	1913.54	2151.41	1977.16	1765.96	2010.78	2089.42	1492.95	1767.11	1746.9	1615.48	1805.8	1949.58	2152.87	1577.2	1760.01	2268.83	1699.45
ENSMUSG00000005686	adenosine monophosphate deaminase 3	Ampd3	301.716	191.089	293.862	173.28	313.686	184.267	216.753	223.42	309.393	382.538	217.296	211.263	340.599	332.572	273.519	327.382	346.767	190.845	394.284	217.751
ENSMUSG00000005687	BCAS2 pre-mRNA processing factor	Bcas2	863.186	915.316	1207.35	1077.88	929.22	950.987	957.003	1031.09	822.335	770.8	834.693	1035.39	901.169	1002.48	1370	1100.84	1146.23	1042.39	1045.29	1101.62
ENSMUSG00000005698	CCCTC-binding factor	Ctcf	1074.99	1064.37	1257.61	1152.41	729.961	925.571	954.1	701.728	1048.27	1350.81	988.754	880.925	983.953	1062.52	908.517	781.121	1083.76	1043.51	971.664	960.086
ENSMUSG00000005699	par-6 family cell polarity regulator alpha	Pard6a	63.9397	221.663	96.6652	51.2388	63.1318	128.14	171.274	76.5712	87.5258	93.4882	136.816	93.673	71.7466	82.9048	137.362	71.7942	19.9188	99.3285	34.8753	119.763
ENSMUSG00000005718	transcription factor AP4	Tfap4	256.758	85.99	143.064	153.716	141.06	151.438	68.703	143.702	191.335	276.649	175.906	208.273	72.535	80.999	267.494	169.434	224.539	161.827	133.689	193.997
ENSMUSG00000005732	RAN binding protein 1	Ranbp1	4715.56	4139.94	4193.33	4594.72	6118.85	5929.37	3558.04	4953.01	2591.17	3234.88	4314.88	3742.93	2331.37	3955.61	4693.2	7006.16	5233.2	3642.79	4923.23	3618.63
ENSMUSG00000005763	CD247 antigen	Cd247	298.718	215.93	125.665	42.8543	299.876	129.199	388.027	255.937	410.15	327.209	108.073	420.532	43.3633	74.3285	253.035	189.537	112.269	302.45	72.6568	345.433
ENSMUSG00000005774	regulatory factor X, 5 (influences HLA class II expression)	Rfx5	264.75	216.886	277.429	165.827	148.951	194.857	273.844	230.763	220.85	305.267	250.638	194.322	231.008	373.548	116.878	162.734	793.129	160.711	217.002	190.038
ENSMUSG00000005779	proteasome (prosome, macropain) subunit, beta type 4	Psmb4	7310.11	6314.53	6523.93	10575.7	9121.55	8315.31	6559.68	9390.99	6816.83	7612.61	7508.79	8707.6	7129.72	7284.19	8610.42	10114.4	7166.22	9119.24	10171	6049.53
ENSMUSG00000005802	solute carrier family 30 (zinc transporter), member 4	Slc30a4	394.628	420.396	264.863	270.168	284.093	355.826	386.091	326.214	310.411	315.761	419.646	398.609	318.523	418.336	408.471	306.322	354.916	455.348	204.408	241.506
ENSMUSG00000005803	sulfide quinone oxidoreductase	Sqor	2197.93	1857.38	2383.76	2196.75	1657.21	1919.98	2442.34	2121.97	2398.82	2044.34	2376.46	2541.13	2388.92	2745.39	2066.45	1977.69	2268.93	2052.42	1674.98	2729.81
ENSMUSG00000005804	biogenesis of lysosomal organelles complex-1, subunit 6, pallidin	Bloc1s6	421.603	304.787	369.261	371.714	419.234	483.966	472.212	461.525	527.19	456.947	633.493	400.602	474.631	476.464	319.306	557.123	486.199	417.403	426.253	478.063
ENSMUSG00000005813	methionyl aminopeptidase 1	Metap1	1075.99	777.732	721.122	998.69	972.624	697.885	909.589	934.589	694.1	1191.5	941.616	784.262	585.799	1136.84	860.319	808.882	991.411	958.687	593.849	871.995
ENSMUSG00000005823	G protein-coupled receptor 108	Gpr108	2258.87	2438.29	2048.33	2216.31	2146.48	2433.59	3044.22	1744.36	2456.83	2714.02	1813.1	1805.7	2874.59	1986.86	2570.11	2413.24	2538.74	2079.2	2884.96	2382.4
ENSMUSG00000005846	ribosomal L1 domain containing 1	Rsl1d1	3934.29	5060.99	3890.77	5051.21	4509.97	5277.02	3947.03	4211.42	4071.98	3737.62	3861.89	3370.24	2452	3116.08	4273.88	5579.85	5090.15	3828.05	3237.59	2802.06
ENSMUSG00000005871	APC, WNT signaling pathway regulator	Apc	1263.81	1398.77	618.657	957.699	949.936	1031.47	1088.6	944.029	920.038	616.259	1010.6	790.241	1374.22	1053.94	647.047	680.609	1020.38	703.112	497.942	1163.98
ENSMUSG00000005873	receptor accessory protein 5	Reep5	3870.35	3786.43	3942.97	3834.52	4311.7	3585.79	4717.28	3495	4628.69	4583.78	4544.82	4135.56	4314.26	4859.94	4119.65	3283.39	3754.68	3872.69	4287.72	4154.1
ENSMUSG00000005881	ERGIC and golgi 3	Ergic3	12388.3	13209	15848.3	11471.9	14265.8	14110.2	12520.4	10246.9	13641.8	13314.4	11847.8	17684.3	19676.7	16094	17123.2	14046.8	16528	13431.7	13629.5	11457.7
ENSMUSG00000005882	ubiquinol-cytochrome c reductase complex assembly factor 1	Uqcc1	485.542	370.713	391.494	516.114	598.765	566.568	583.491	487.748	474.267	516.093	462.185	380.671	275.16	450.735	569.932	484.372	549.576	554.677	197.627	390.963
ENSMUSG00000005886	nuclear receptor coactivator 2	Ncoa2	801.245	761.489	953.119	746.223	628.358	778.369	737.347	719.56	774.501	707.839	870.334	729.454	1054.91	890.989	633.793	609.772	896.344	715.388	827.319	667.111
ENSMUSG00000005893	nuclear receptor subfamily 2, group C, member 2	Nr2c2	390.632	462.435	739.489	541.268	329.469	379.124	606.715	448.938	760.253	572.377	380.555	377.682	628.374	634.651	524.144	410.663	457.226	514.499	496.973	651.275
ENSMUSG00000005897	nuclear receptor subfamily 2, group C, member 1	Nr2c1	231.782	355.425	390.527	263.647	272.256	221.332	343.515	74.4734	369.44	308.129	267.883	217.242	335.869	272.538	247.01	332.168	211.863	265.62	262.533	235.567
ENSMUSG00000005899	sphingomyelin phosphodiesterase 4	Smpd4	521.508	468.168	380.861	363.33	659.924	278.518	340.612	528.656	993.316	371.091	505.874	441.459	586.588	212.503	410.881	763.891	363.065	268.968	299.346	397.891
ENSMUSG00000005907	peroxisomal biogenesis factor 1	Pex1	731.311	412.752	446.593	490.029	723.056	873.68	518.659	929.344	361.298	444.546	309.273	398.609	455.709	571.757	649.457	335.997	683.575	328.119	153.064	766.089
ENSMUSG00000005936	potassium channel tetramerisation domain containing 20	Kctd20	493.535	321.029	503.626	434.132	502.095	399.245	312.55	345.095	550.598	343.426	408.149	322.873	499.861	484.088	392.807	337.911	497.969	429.679	359.409	448.37
ENSMUSG00000005949	cystinosis, nephropathic	Ctns	1014.04	730.915	1117.45	999.622	932.18	785.782	843.789	1282.83	1220.27	978.764	1085.33	993.532	1278.82	1271.21	921.771	807.924	1087.38	964.267	946.477	1057.08
ENSMUSG00000005968	tuftelin 1	Tuft1	21.9793	47.7722	35.7661	23.2904	49.3217	41.3012	38.7059	44.0547	28.4968	47.698	31.0423	21.9235	56.7665	75.2814	15.6641	24.8887	40.7429	13.3926	17.4376	89.0801
ENSMUSG00000005973	reticulocalbin 1	Rcn1	240.773	144.272	251.329	344.697	298.889	286.99	228.365	250.692	166.91	174.575	232.242	233.186	83.573	211.55	413.291	331.211	196.471	204.237	225.721	387.004
ENSMUSG00000005980	deoxyribonuclease I	Dnase1	108.897	77.391	30.9329	58.6917	64.1182	54.0093	16.45	8.39137	150.626	51.5139	4.59886	13.9513	46.517	15.2469	22.8937	11.4871	87.8236	59.1507	11.6251	21.7751
ENSMUSG00000005981	TNF receptor-associated protein 1	Trap1	752.291	718.494	601.257	1049.93	1107.76	907.568	576.718	577.955	611.663	783.202	716.272	479.327	689.871	830.001	898.877	1037.67	406.524	696.415	827.319	704.723
ENSMUSG00000005982	N(alpha)-acetyltransferase 60, NatF catalytic subunit	Naa60	1346.73	1907.07	1466.41	1111.42	1327.74	990.17	1300.52	1828.27	1593.78	1408.05	1838.39	1284.52	1695.11	1468.46	1342.29	1350.69	1166.15	1245.51	1563.58	1244.15
ENSMUSG00000005983	RIKEN cDNA 1700037C18 gene	1700037C18Rik	205.806	109.876	172.064	197.502	146.979	137.671	277.715	230.763	251.382	106.844	219.595	234.183	141.916	251.573	178.33	159.862	239.025	239.951	95.907	475.094
ENSMUSG00000006005	translocated promoter region, nuclear basket protein	Tpr	1770.33	1776.17	1414.21	1761.68	1983.72	1713.47	1815.31	1632.12	1503.2	1161.92	2037.29	1896.38	1361.61	1305.51	2080.91	2225.62	1792.69	1223.19	1511.26	1681.63
ENSMUSG00000006010	odr4 GPCR localization factor homolog	Odr4	1530.56	1070.1	1153.22	1472.88	1368.18	1167.02	1300.52	1620.58	1186.69	1094.19	948.514	1220.74	912.995	807.131	1489.29	1602.45	1199.65	698.647	1297.17	1093.71
ENSMUSG00000006019	DEAH (Asp-Glu-Ala-His) box polypeptide 34	Dhx34	212.799	219.752	291.929	160.238	166.707	97.4285	126.762	115.381	256.471	154.542	186.254	239.165	316.158	277.302	226.527	84.2386	91.4452	226.558	271.252	270.21
ENSMUSG00000006024	N-ethylmaleimide sensitive fusion protein attachment protein alpha	Napa	1064	1293.67	717.256	823.547	686.558	779.428	1108.92	1005.92	814.193	792.742	680.631	942.709	1515.35	904.33	698.859	859.616	697.156	950.875	913.539	909.607
ENSMUSG00000006050	steroid receptor RNA activator 1	Sra1	920.133	1704.51	1450.94	1610.76	1060.42	1500.61	1865.62	1561.84	1542.9	1264.95	1545.22	1521.69	2497.73	1396.99	1667.62	2355.81	1264.84	1419.62	1877.45	1030.36
ENSMUSG00000006057	ATP synthase, H+ transporting, mitochondrial F0 complex, subunit C1 (subunit 9)	Atp5g1	16240.7	16441.3	15676.2	23309	27603.4	21670.4	19380	20180.2	16957.6	14838.9	20254.5	15849.7	8497.63	15190.6	20413.9	28264.9	16430.3	15958.4	15801.4	13507.5
ENSMUSG00000006058	SNF8, ESCRT-II complex subunit, homolog (S. cerevisiae)	Snf8	965.09	976.464	1130.02	1048.07	1074.23	1413.77	1117.63	1167.45	857.956	1110.41	1097.98	1275.55	840.46	1509.44	1267.59	1213.8	870.087	1092.61	918.383	982.851
ENSMUSG00000006095	tubulin folding cofactor B	Tbcb	5593.73	4485.81	4788.79	5595.27	4707.26	5298.2	4448.28	4038.35	4792.54	2749.32	3880.29	4418.58	4837.77	3984.2	6425.89	6099.64	4769.64	3541.23	4186	3543.41
ENSMUSG00000006127	inositol polyphosphate 5-phosphatase K	Inpp5k	589.444	478.678	401.16	311.159	568.186	279.577	403.509	419.568	598.432	615.305	549.564	542.108	499.861	646.086	487.996	267.075	581.265	685.255	340.034	886.842
ENSMUSG00000006134	v-crk avian sarcoma virus CT10 oncogene homolog-like	Crkl	824.223	728.049	736.589	661.446	759.554	758.248	844.756	876.898	881.364	1073.21	997.952	670.659	600.779	1021.54	606.079	601.157	1004.99	908.465	835.069	897.73
ENSMUSG00000006169	clathrin interactor 1	Clint1	2331.8	2645.63	2475.59	2783.66	2495.68	2191.08	2376.54	2385.25	2741.8	2817.05	2645.49	2353.78	2129.53	2752.06	2608.67	2388.35	2400.21	2533.43	2684.43	2589.26
ENSMUSG00000006191	CDK5 regulatory subunit associated protein 1-like 1	Cdkal1	916.136	716.583	399.227	553.379	794.079	1777.01	792.503	939.833	488.516	580.008	569.109	741.412	715.101	425.006	469.922	840.471	468.996	600.435	507.629	732.437
ENSMUSG00000006219	filamin binding LIM protein 1	Fblim1	966.089	124.208	167.231	201.229	153.884	213.919	218.688	464.672	266.648	529.448	132.217	478.33	562.146	281.114	271.109	140.717	455.415	524.544	702.35	939.3
ENSMUSG00000006262	MOB kinase activator 1B	Mob1b	1262.81	859.9	939.585	921.366	898.641	1114.07	881.527	1242.97	591.308	992.119	1072.68	588.944	435.999	982.47	927.795	1261.66	1021.29	878.331	1118.92	752.232
ENSMUSG00000006273	ATPase, H+ transporting, lysosomal V1 subunit B2	Atp6v1b2	1628.46	1941.46	1585.31	1953.59	1841.67	1934.8	2179.14	2645.38	2117.92	2094.9	2059.14	1496.78	1859.89	1850.59	1906.2	2505.14	1871.46	1912.91	2189.39	1918.19
ENSMUSG00000006276	epidermal growth factor receptor pathway substrate 15-like 1	Eps15l1	357.663	462.435	343.161	459.286	458.692	459.608	475.115	247.545	403.026	312.899	262.135	468.365	249.142	359.254	340.995	323.553	343.146	271.2	336.159	448.37
ENSMUSG00000006281	telomerase associated protein 1	Tep1	311.706	298.099	358.628	315.817	284.093	299.699	357.062	258.035	304.305	255.662	271.333	354.762	350.06	265.867	360.274	242.186	218.201	277.896	217.971	316.729
ENSMUSG00000006288	tetratricopeptide repeat domain 5	Ttc5	374.647	212.109	270.662	345.629	200.246	220.273	367.706	206.637	390.813	299.544	420.795	417.542	202.625	433.583	186.764	235.485	473.523	446.42	99.7821	446.39
ENSMUSG00000006289	O-sialoglycoprotein endopeptidase	Osgep	1226.84	968.821	1423.88	743.428	1204.44	641.757	972.486	912.561	1127.66	1623.64	1023.25	1328.36	2487.48	1480.85	1506.16	766.762	1291.1	1167.39	1189.63	868.036
ENSMUSG00000006299	angio-associated migratory protein	Aamp	932.121	1044.3	812.954	612.071	788.16	902.273	1195.04	931.442	926.145	791.788	1195.7	1217.75	532.186	994.858	737.417	952.47	822.101	1117.17	1051.1	1024.42
ENSMUSG00000006301	transmembrane BAX inhibitor motif containing 1	Tmbim1	1087.97	1680.63	1559.21	1250.23	1402.71	1873.38	1397.28	1598.56	926.145	875.736	1276.18	1156.96	1184.21	1224.51	1238.67	1919.3	1027.63	1795.72	1745.7	1064.01
ENSMUSG00000006304	actin related protein 2/3 complex, subunit 2	Arpc2	16137.8	16781.4	16225.2	19436.3	18287.5	19315.2	14422.8	18776.7	14147.6	13552	16780.1	15658.3	13201.4	15749.1	19247.5	21702	16253.7	15326.7	16385.6	16347.2
ENSMUSG00000006307	lysine (K)-specific methyltransferase 2B	Kmt2b	507.522	629.638	445.626	632.566	511.959	637.521	939.586	517.118	733.791	857.611	503.575	606.881	704.851	834.766	1279.63	280.476	1210.52	561.373	568.661	672.06
ENSMUSG00000006315	transmembrane protein 147	Tmem147	2186.94	1573.62	1528.28	2059.8	2069.54	1924.21	2243.97	2255.18	2052.78	2153.09	2120.07	1546.6	2396.81	2362.31	2168.87	2967.49	2438.24	2419.6	2042.14	2293.32
ENSMUSG00000006333	ribosomal protein S9	Rps9	64873.8	61955.8	59959.5	64990.3	70018	60705.4	63965.4	64465.6	67386.7	49690.9	64900.2	65062.9	62259.5	67875.2	77022.7	78323.7	63300	70859.1	59255	63483.4
ENSMUSG00000006335	TCF3 (E2A) fusion partner	Tfpt	221.791	245.549	57.9991	356.808	330.455	138.73	235.138	191.953	471.214	158.358	341.465	162.433	402.885	319.231	500.046	483.414	173.836	243.299	268.346	294.954
ENSMUSG00000006344	gamma-glutamyltransferase 5	Ggt5	299.717	325.807	263.896	257.126	202.219	196.975	230.3	274.817	340.943	389.216	382.855	336.824	350.06	320.184	257.855	201.981	233.593	157.363	306.128	412.738
ENSMUSG00000006362	CBFA2/RUNX1 translocation partner 3	Cbfa2t3	620.415	510.207	641.857	453.696	408.384	451.136	628.003	332.508	528.208	559.021	616.247	624.819	547.955	587.957	468.717	303.45	455.415	426.331	419.472	776.977
ENSMUSG00000006373	progesterone receptor membrane component 1	Pgrmc1	722.319	935.38	893.186	956.768	723.056	791.077	983.13	1046.82	1152.08	1235.38	922.071	997.518	1693.53	1504.67	913.336	1025.22	1061.13	834.805	1239.04	857.149
ENSMUSG00000006390	elongation of very long chain fatty acids (FEN1/Elo2, SUR4/Elo3, yeast)-like 1	Elovl1	3943.28	4245.04	3115.52	4781.98	4639.2	5261.14	4147.34	4955.1	4093.36	2764.58	4359.72	3223.75	3728.46	3985.15	4040.13	5176.84	4110.51	4072.47	4236.38	3542.42
ENSMUSG00000006392	mediator complex subunit 8	Med8	915.137	1347.18	1329.15	1322.89	1441.18	1163.85	958.939	849.626	1175.49	1145.71	862.286	686.603	477.785	1118.74	1206.13	1164.98	1009.52	985.472	1027.85	904.658
ENSMUSG00000006411	nectin cell adhesion molecule 4	Nectin4	665.373	450.97	691.156	625.113	675.707	583.512	539.947	477.259	693.082	655.371	488.629	767.321	659.911	863.354	520.529	367.586	523.32	712.04	589.974	602.775
ENSMUSG00000006412	prefoldin 2	Pfdn2	1658.44	1617.57	1478.01	1296.81	1835.75	1356.59	2267.2	1326.89	911.896	923.434	1145.12	1077.24	843.614	1293.12	1418.2	2272.53	1338.18	1551.31	1907.48	1126.37
ENSMUSG00000006418	ring finger protein 114	Rnf114	1554.53	1480.94	1846.3	1872.54	1876.2	2323.46	1650.81	1898.55	1674.18	1630.32	1646.39	1853.53	2173.69	1966.85	1632.68	2131.81	1183.35	2039.02	1974.33	1659.86
ENSMUSG00000006423	STING1 ER exit protein 1	Steep1	739.303	518.806	637.023	684.736	515.905	657.642	531.238	538.096	548.563	797.511	484.03	793.231	622.067	567.946	536.193	552.337	538.712	1087.03	743.037	638.408
ENSMUSG00000006435	neuralized E3 ubiquitin protein ligase 1A	Neurl1a	109.896	280.901	174.964	158.374	126.264	190.621	239.009	101.745	221.868	212.733	109.223	219.235	326.408	300.173	147.001	85.1958	237.214	229.906	207.314	194.986
ENSMUSG00000006442	spermidine synthase	Srm	2709.45	3376.54	2255.2	2585.23	3029.34	2995.93	1891.75	2795.37	2101.64	1853.55	2370.71	2256.12	2807.58	1815.33	2918.34	3103.42	1932.12	2429.64	2676.68	1469.82
ENSMUSG00000006445	Eph receptor A2	Epha2	434.59	377.401	424.36	304.638	242.663	188.503	417.056	270.622	247.311	98.258	329.968	360.741	348.483	397.371	175.92	202.938	279.768	522.311	94.9383	290.995
ENSMUSG00000006456	RNA binding motif protein 14	Rbm14	259.755	455.747	291.929	403.389	307.767	447.959	360.933	323.068	352.138	476.98	227.643	343.8	316.158	347.819	375.938	375.244	385.699	428.563	343.909	225.67
ENSMUSG00000006463	zinc finger, DHHC domain containing 24	Zdhhc24	994.063	742.38	834.22	1099.3	1086.06	877.916	1134.08	1111.86	1055.4	1105.64	1168.11	930.751	750.58	838.577	914.541	984.059	1260.31	1068.06	489.223	1154.08
ENSMUSG00000006464	Bardet-Biedl syndrome 1 (human)	Bbs1	24.9765	31.5297	60.8991	26.0852	32.5523	20.1211	17.4177	33.5655	53.9403	32.4347	35.6411	27.9026	70.1697	28.5879	42.1725	25.8459	38.9321	17.8568	25.1877	20.7854
ENSMUSG00000006471	NADPH dependent diflavin oxidoreductase 1	Ndor1	160.848	404.153	259.063	425.748	602.711	508.323	341.58	290.551	442.717	325.301	257.536	287.995	238.892	239.185	326.536	262.288	467.185	334.815	320.659	417.687
ENSMUSG00000006494	pyruvate dehydrogenase kinase, isoenzyme 1	Pdk1	1210.86	1079.65	1104.88	774.171	1034.77	1133.14	1068.28	830.745	1185.67	1212.48	887.58	971.608	884.612	992.952	662.711	669.122	1038.49	1054.67	1078.23	1277.8
ENSMUSG00000006498	polypyrimidine tract binding protein 1	Ptbp1	9678.88	11044	9205.42	9816.42	10068.5	9949.36	10255.1	10400.1	8765.81	6709.21	8660.8	9560.63	9368.84	9247.22	9287.59	11085	7591.76	8040.02	9084.04	8999.07
ENSMUSG00000006519	cytochrome b-245, alpha polypeptide	Cyba	15191.7	13506.2	13387.2	15220.7	15023.4	13835.9	15064.3	13244.7	16580	16828.8	13681.6	16166.6	14937.5	18414.4	20068.1	16357.6	14573.3	18654.8	15973.8	17505.2
ENSMUSG00000006526	STIM activating enhancer	Stimate	230.782	311.475	437.893	446.243	242.663	229.804	531.238	315.725	240.187	393.986	263.285	427.508	273.583	210.597	274.724	238.357	206.431	393.966	586.099	207.854
ENSMUSG00000006527	Scm-like with four mbt domains 1	Sfmbt1	714.327	707.984	795.554	829.137	629.345	726.478	727.671	465.721	758.217	817.545	792.153	775.294	712.735	918.624	702.474	1041.49	717.98	812.484	795.35	677.999
ENSMUSG00000006585	chromatin licensing and DNA replication factor 1	Cdt1	595.439	405.109	601.257	595.301	539.579	406.658	508.015	653.478	399.972	366.321	455.287	379.675	634.681	457.406	898.877	678.695	478.955	507.803	732.381	414.717
ENSMUSG00000006589	adenine phosphoribosyl transferase	Aprt	1520.57	2650.4	1736.11	2499.52	2998.76	3049.94	2831.34	3246.41	2609.49	1872.63	2199.4	2076.75	2005.75	1450.36	3177.4	3728.51	1982.82	2167.37	2272.71	1259.99
ENSMUSG00000006599	general transcription factor II H, polypeptide 1	Gtf2h1	311.706	374.534	483.326	299.98	360.048	351.59	300.938	376.563	239.169	303.36	336.866	298.956	362.675	399.277	366.298	419.278	459.942	287.941	491.16	290.995
ENSMUSG00000006611	homeostatic iron regulator	Hfe	2753.4	3855.22	2953.12	2872.17	2365.47	2271.57	2838.11	2860.41	4037.38	3611.7	2758.16	2673.67	4592.57	3540.13	2814.71	2429.52	2765.99	2970.93	3230.81	2950.53
ENSMUSG00000006651	amyloid beta (A4) precursor-like protein 1	Aplp1	206.805	208.287	146.931	251.536	63.1318	116.491	179.015	200.344	98.7209	63.9154	220.745	84.7043	63.0739	98.1517	57.8366	126.358	55.2293	206.469	128.845	42.5605
ENSMUSG00000006673	glutamine-rich 1	Qrich1	2719.44	2123.95	1941.04	2098.93	1820.96	1923.15	2462.66	2159.73	2336.73	2026.21	1979.81	2076.75	1587.89	2158.38	1737.51	2083.95	2232.71	1823.63	2019.86	2155.74
ENSMUSG00000006676	ubiquitin specific peptidase 19	Usp19	425.599	439.505	489.126	634.429	721.083	546.447	646.389	340.899	592.325	435.006	589.804	558.052	578.703	492.664	562.702	406.834	325.943	398.43	545.411	592.878
ENSMUSG00000006678	polymerase (DNA directed), alpha 1	Pola1	330.688	184.401	334.461	352.15	338.347	285.931	285.456	248.594	83.4548	116.383	196.601	281.019	287.775	255.385	220.502	293.878	406.524	197.541	254.783	162.324
ENSMUSG00000006699	cell division cycle 42	Cdc42	16461.5	15080.7	15444.2	14551.8	16416.2	15819.4	15327.5	16211.1	15889	16041.8	15361.3	16602	13481.3	14238.7	15965.3	17262.2	15357.4	15615.8	17132.5	14031.1
ENSMUSG00000006705	Pbx/knotted 1 homeobox	Pknox1	302.715	355.425	397.294	221.724	235.758	279.577	190.627	338.801	327.713	339.61	367.909	510.219	330.35	297.314	228.937	269.946	421.915	271.2	210.22	372.157
ENSMUSG00000006715	geminin	Gmnn	975.081	745.247	781.055	423.884	497.163	666.114	693.803	463.623	480.374	565.699	233.392	807.182	495.13	647.992	387.987	407.791	524.225	159.595	586.099	81.1619
ENSMUSG00000006717	acyl-CoA thioesterase 13	Acot13	2218.91	1377.75	1086.52	1914.47	2650.55	1418.01	2330.1	1271.29	1714.89	1804.89	2059.14	2074.76	3398.9	2316.57	1614.61	1547.88	1497.53	1415.15	1395.01	1801.4
ENSMUSG00000006720	zinc finger protein 184 (Kruppel-like)	Zfp184	45.9567	125.163	437.893	45.6491	19.7287	108.019	56.1236	37.7612	37.6564	62.9614	32.192	60.7878	141.128	41.9289	26.5084	52.6491	44.3645	210.933	52.3129	143.518
ENSMUSG00000006728	cyclin-dependent kinase 4	Cdk4	4179.06	3284.82	2972.45	4263.07	2624.9	3569.91	4156.05	3914.57	2408.99	2689.22	2961.66	3280.55	2697.99	3218.04	3288.25	4328.71	3377.13	3275.61	3766.53	2945.58
ENSMUSG00000006731	beta-1,4-N-acetyl-galactosaminyl transferase 1	B4galnt1	1108.95	1903.25	1333.98	1027.57	1469.79	1333.29	1092.47	1310.1	1300.67	1324.1	914.023	1254.62	983.165	1155.9	1551.95	1506.72	1124.5	1526.76	1508.36	1372.82
ENSMUSG00000006732	methyltransferase like 1	Mettl1	183.827	317.208	100.532	180.733	303.822	219.214	342.547	313.627	121.111	278.557	224.194	188.343	269.641	135.316	196.403	326.424	345.862	166.291	151.126	241.506
ENSMUSG00000006736	tetraspanin 31	Tspan31	4618.65	5110.67	5914.94	4923.58	4893.7	4842.83	5141.11	5014.89	4362.04	5281.13	5479.54	4546.13	4165.24	5075.3	5729.44	4679.07	4357.68	4881.6	5676.92	5026.1
ENSMUSG00000006740	kinesin family member 5B	Kif5b	1010.05	1477.12	1047.85	1169.18	1325.77	1185.03	1438.89	1091.93	819.282	854.749	1074.98	1003.5	1211.02	992.952	1286.86	1317.18	885.479	1062.48	956.164	752.232
ENSMUSG00000006763	serum amyloid A-like 1	Saal1	444.581	296.188	178.831	357.74	233.785	213.919	383.188	268.524	294.127	166.943	366.759	297.96	320.889	309.702	269.904	222.083	295.16	170.756	125.939	228.639
ENSMUSG00000006782	2',3'-cyclic nucleotide 3' phosphodiesterase	Cnp	1293.78	848.435	1104.88	699.642	951.908	695.767	921.2	927.246	1135.8	932.974	833.543	957.657	1354.51	1181.63	908.517	985.017	911.736	1281.23	1137.32	1136.27
ENSMUSG00000006800	sulfatase 2	Sulf2	278.737	344.916	298.695	458.354	492.23	472.316	678.321	497.189	915.967	518.955	416.197	502.247	585.011	283.973	950.689	836.642	331.376	525.66	1285.54	285.056
ENSMUSG00000006818	superoxide dismutase 2, mitochondrial	Sod2	725.316	531.227	767.521	744.36	875.953	860.971	671.547	1008.01	618.787	730.734	865.735	717.495	594.472	625.121	796.458	1271.24	859.223	685.255	1197.38	668.101
ENSMUSG00000006906	STAM binding protein	Stambp	353.667	441.415	291.929	477.918	394.573	301.817	470.277	383.905	370.458	415.927	408.149	324.866	413.923	316.372	326.536	199.109	316.889	445.304	232.502	506.767
ENSMUSG00000006920	enhancer of zeste 1 polycomb repressive complex 2 subunit	Ezh1	470.556	378.356	417.594	524.499	622.44	593.043	649.291	712.217	714.454	821.36	810.549	556.059	362.675	521.252	442.209	536.064	562.252	529.008	720.756	965.035
ENSMUSG00000006932	catenin (cadherin associated protein), beta 1	Ctnnb1	3950.28	3720.5	3742.88	4161.52	4135.13	3749.94	3788.34	4105.48	3913.22	4386.31	3622.75	3668.19	3684.31	3739.29	4225.69	4032.92	4590.37	4220.9	4171.47	3767.1
ENSMUSG00000006941	eukaryotic translation initiation factor 1B	Eif1b	3750.46	4016.69	3119.38	2800.43	3026.38	3776.41	2952.29	3174.03	3603.82	3445.71	4184.96	2776.31	2866.71	3788.85	3554.54	3614.6	3749.25	3453.06	2981.84	4257.04
ENSMUSG00000006998	proteasome (prosome, macropain) 26S subunit, non-ATPase, 2	Psmd2	1198.87	1330.93	1332.05	1569.77	1241.92	1421.19	1366.32	1604.85	1058.45	1164.79	984.156	1234.69	1186.58	1123.5	1954.4	1967.16	1502.96	1152.88	1531.61	1000.67
ENSMUSG00000007029	valyl-tRNA synthetase	Vars	1817.29	2279.69	2302.56	2727.77	2592.35	2299.1	2266.23	2493.29	2243.1	822.314	2329.32	1999.02	1054.12	1987.81	3154.5	2265.83	2878.26	893.956	1035.6	1645.01
ENSMUSG00000007035	mutS homolog 5	Msh5	158.85	34.396	40.5994	42.8543	13.8101	37.0652	34.8353	41.9568	106.863	106.844	49.4377	128.551	7.88424	34.3054	79.5253	32.5467	35.3105	293.521	15.5001	21.7751
ENSMUSG00000007036	abhydrolase domain containing 16A	Abhd16a	713.328	845.568	704.689	551.516	653.019	602.574	502.209	787.74	326.695	493.198	418.496	648.735	912.995	767.108	506.07	716.985	579.455	749.986	464.035	303.862
ENSMUSG00000007038	neuraminidase 1	Neu1	466.56	503.519	556.791	545.926	483.352	481.847	607.683	582.151	660.514	457.901	466.784	687.6	640.2	541.264	539.808	416.406	383.889	420.751	467.91	504.787
ENSMUSG00000007039	dimethylarginine dimethylaminohydrolase 2	Ddah2	553.478	409.886	497.826	350.287	213.07	571.863	706.383	381.807	396.919	594.318	505.874	704.541	450.979	701.356	312.077	416.406	628.346	478.785	316.784	555.266
ENSMUSG00000007041	chloride intracellular channel 1	Clic1	9618.93	9555.4	9139.69	10089.4	10373.3	9405.03	9148.14	8358.85	8883.86	8517.92	9332.23	9490.87	6743.39	9495.94	10913	9925.79	10112.4	8564.57	7282.15	9706.76
ENSMUSG00000007050	LSM2 homolog, U6 small nuclear RNA and mRNA degradation associated	Lsm2	1836.27	2121.09	1236.35	2331.83	2454.25	1557.8	1850.14	2942.22	1598.87	1392.78	1802.75	1936.24	1293.8	1361.74	1897.76	2547.26	1406.99	797.976	1509.32	1411.43
ENSMUSG00000007080	polymerase (DNA directed), epsilon	Pole	321.697	271.346	380.861	272.031	282.12	311.348	203.206	232.86	102.792	125.923	102.325	268.064	210.509	308.749	334.97	217.297	429.159	138.39	133.689	78.1926
ENSMUSG00000007097	ATPase, Na+/K+ transporting, alpha 2 polypeptide	Atp1a2	105.9	39.1732	80.2321	114.589	35.5116	85.7794	80.3147	59.7885	37.6564	55.3297	124.169	39.8609	59.1318	55.2699	102.419	55.5209	68.8102	84.8198	124.97	87.1006
ENSMUSG00000007338	mitochondrial ribosomal protein L49	Mrpl49	526.504	722.316	448.526	735.044	578.05	365.357	424.797	929.344	691.046	612.443	624.295	546.094	610.24	620.357	1013.35	572.439	627.441	689.719	689.756	618.612
ENSMUSG00000007379	DENN/MADD domain containing 2C	Dennd2c	380.641	364.024	460.126	354.013	325.523	203.329	377.383	362.927	486.48	310.991	300.075	279.026	320.1	389.748	316.896	370.458	359.443	368.297	362.315	297.924
ENSMUSG00000007411	MAP/microtubule affinity regulating kinase 3	Mark3	647.39	533.138	664.09	601.823	507.027	696.826	647.356	414.324	591.308	524.679	654.188	465.375	431.268	496.476	410.881	458.526	493.442	483.25	496.004	822.506
ENSMUSG00000007415	GATA zinc finger domain containing 1	Gatad1	1052.01	1325.2	1386.18	1403.01	1763.74	2046	914.427	1591.21	1094.07	1072.25	1587.76	1437.98	1256.75	1137.8	1590.51	1567.03	1906.77	1165.16	1772.83	1198.62
ENSMUSG00000007458	mannose-6-phosphate receptor, cation dependent	M6pr	6304.06	6626.96	6515.23	6055.49	7301.58	6261.9	5902.65	6108.92	6053.53	6700.62	6277.44	7028.46	7651.66	6648.59	6950.03	6942.02	6254.49	6519.96	6575.93	5287.4
ENSMUSG00000007476	leucine rich repeat containing 8A VRAC subunit A	Lrrc8a	1422.66	1355.78	1323.35	1436.55	906.533	1289.87	1340.19	1671.98	1221.29	1507.26	1746.42	1248.64	994.991	1589.49	1443.51	1383.24	1414.23	1429.66	1460.89	1338.18
ENSMUSG00000007564	protein phosphatase 2, regulatory subunit A, alpha	Ppp2r1a	1453.63	1442.72	1305.95	1955.46	1378.05	1802.43	1462.12	1701.35	1327.13	1462.42	1387.71	1673.16	1390.78	1486.57	1695.34	1759.44	1320.07	1659.57	1587.79	1198.62
ENSMUSG00000007570	Fanconi anemia, complementation group E	Fance	1438.64	634.415	1306.91	1030.37	986.434	560.214	1520.17	977.594	1660.95	1089.42	1709.63	1543.61	1069.89	1421.77	1620.63	1007.03	1092.82	1014.49	869.945	1591.56
ENSMUSG00000007589	Terf1 (TRF1)-interacting nuclear factor 2	Tinf2	370.651	469.123	328.662	333.518	586.928	388.655	445.118	242.301	390.813	347.242	406.999	498.261	312.216	210.597	650.662	305.365	481.672	348.208	388.472	323.658
ENSMUSG00000007603	dihydrouridine synthase 3-like (S. cerevisiae)	Dus3l	322.696	319.119	305.462	281.347	326.51	278.518	201.271	328.312	259.524	282.372	338.016	256.106	269.641	336.384	255.445	179.964	300.592	233.254	317.753	242.496
ENSMUSG00000007610	GTP binding protein 3	Gtpbp3	230.782	266.569	271.629	168.622	378.791	238.276	181.918	196.148	200.495	268.063	221.895	201.297	162.415	351.631	242.191	234.528	384.794	233.254	304.19	153.416
ENSMUSG00000007613	transforming growth factor, beta receptor I	Tgfbr1	16531.4	14244.7	17628.8	15594.3	13778.5	15484.8	17620.9	16953.7	19638.3	21913.4	19965.9	19335.5	16232.1	21272.2	13402.4	10391	17128.3	20026.4	17312.7	19592.7
ENSMUSG00000007617	homer scaffolding protein 1	Homer1	179.83	299.054	164.331	211.476	340.32	260.515	205.141	208.735	182.176	132.601	316.171	203.29	135.609	159.139	209.658	301.536	161.161	324.771	229.596	206.864
ENSMUSG00000007656	cAMP-regulated phosphoprotein 19	Arpp19	4047.19	4466.7	2551.96	2797.64	5243.88	4086.7	3269.68	3768.77	3074.6	2322.89	3188.16	4594.96	3254.61	3737.39	3154.5	6331.29	4860.18	3787.87	4102.69	3361.29
ENSMUSG00000007659	BCL2-like 1	Bcl2l1	1368.71	943.024	1303.05	1147.75	884.831	832.378	817.662	889.485	1117.48	816.591	838.142	1155.96	754.522	1132.08	649.457	919.923	1073.8	1303.55	668.443	854.179
ENSMUSG00000007670	KH-type splicing regulatory protein	Khsrp	944.11	860.856	909.619	893.418	896.668	1214.68	1017.97	1047.87	643.212	916.756	812.848	774.297	469.112	782.355	1092.87	929.496	893.628	725.433	935.82	831.414
ENSMUSG00000007739	chaperonin containing Tcp1, subunit 4 (delta)	Cct4	3862.36	3356.48	3381.35	3937	4416.26	3682.16	2884.56	4558.61	3715.77	2858.07	3081.23	2921.8	3602.31	3578.25	4079.89	4378.49	3204.2	3401.72	3330.59	2996.06
ENSMUSG00000007777	RIKEN cDNA 0610009B22 gene	0610009B22Rik	1587.5	1488.58	2118.9	1423.51	1320.83	1294.1	1898.52	2337	1970.35	2820.86	1519.92	2088.71	1580	2232.71	1626.65	1297.08	2347.7	1785.68	1871.64	2352.71
ENSMUSG00000007812	zinc finger protein 655	Zfp655	685.354	1107.36	1023.68	1049.93	634.277	723.301	795.406	989.133	721.579	848.071	1112.92	1052.33	923.245	917.671	866.344	871.103	890.911	914.045	724.631	1158.04
ENSMUSG00000007815	ras homolog family member A	Rhoa	8195.28	8421.29	8860.33	8304.41	8235.73	8145.87	8425.31	8467.94	8349.55	8473.08	8707.94	8644.82	7673.73	7970.3	10072	9596.49	8815.86	8070.16	8099.79	8127.08
ENSMUSG00000007817	zinc finger, MIZ-type containing 1	Zmiz1	4436.82	3653.62	4521.03	3738.57	3768.18	4309.09	3915.1	3672.27	4364.07	4511.28	3508.93	4249.17	4157.36	4186.22	3596.71	3006.74	3394.34	4261.08	4289.66	4379.77
ENSMUSG00000007827	ankyrin repeat domain 26	Ankrd26	115.891	160.515	101.498	161.169	111.467	468.08	102.571	164.681	55.9758	99.2119	251.787	118.586	226.278	97.1988	97.5993	228.784	200.998	128.346	87.1882	172.222
ENSMUSG00000007833	aldehyde dehydrogenase 16 family, member A1	Aldh16a1	532.498	975.509	1595.94	384.757	693.463	1252.8	1419.54	942.98	864.062	241.352	1175.01	1315.41	1233.88	950.07	530.169	1021.39	573.117	856.01	1051.1	826.466
ENSMUSG00000007836	heterogeneous nuclear ribonucleoprotein A0	Hnrnpa0	3721.49	3433.87	2898.02	2848.88	3433.78	3775.35	3105.18	3621.92	3127.52	3806.3	3777.96	3336.35	2109.82	3183.74	3609.97	3574.4	4519.75	3127.17	3235.65	4623.26
ENSMUSG00000007850	heterogeneous nuclear ribonucleoprotein H1	Hnrnph1	6196.16	6187.46	4990.82	8616.5	5993.57	6652.67	4580.84	6137.24	4840.38	6449.73	7563.97	4499.29	5071.14	4374.9	6086.1	6021.14	9226.91	5305.7	5214.82	11073.6
ENSMUSG00000007880	AT rich interactive domain 1A (SWI-like)	Arid1a	3372.82	2665.69	2811.02	2309.47	2369.41	3025.58	2673.61	2738.73	2805.91	3151.89	2843.24	2451.44	3156.06	2550.99	1955.6	2208.39	2809.45	2431.87	2584.65	2500.18
ENSMUSG00000007891	cathepsin D	Ctsd	110044	94898.6	120811	94118.2	91159.3	89662.8	108353	110259	139292	127241	90813.6	125811	195601	150205	115605	83903.5	99148.3	125182	106628	108504
ENSMUSG00000007892	ribosomal protein, large, P1	Rplp1	192048	168453	170589	197672	213079	187497	186644	191148	179158	165987	174304	192891	91323.9	208567	249567	274483	180125	209238	196724	168545
ENSMUSG00000007950	abhydrolase domain containing 8	Abhd8	241.772	232.173	150.798	133.221	121.331	81.5434	258.362	206.637	77.3483	189.838	106.923	202.294	105.649	202.974	198.813	189.537	73.3372	401.778	124.001	140.549
ENSMUSG00000008035	Mid1 interacting protein 1 (gastrulation specific G12-like (zebrafish))	Mid1ip1	983.073	1239.21	1147.42	1106.76	1058.44	958.4	1219.24	1010.11	1067.61	1210.58	963.461	1433.99	1687.23	1324.57	1119.38	991.718	1408.8	1121.63	1030.76	1262.96
ENSMUSG00000008036	adaptor-related protein complex 2, sigma 1 subunit	Ap2s1	4152.09	4448.55	2716.29	3087.37	2901.1	3827.25	3613.2	3315.64	2520.95	3272.09	4122.88	3246.67	4245.66	3467.71	4667.9	4162.15	3675.01	3194.14	2814.24	3387.02
ENSMUSG00000008090	fibroblast growth factor receptor-like 1	Fgfrl1	47.9548	117.52	46.3993	45.6491	97.6569	58.2453	95.7971	134.262	89.5612	124.015	82.7794	175.388	36.2675	101.01	46.9922	35.4185	86.0128	102.677	93.0008	106.896
ENSMUSG00000008140	ER membrane protein complex subunit 10	Emc10	3388.81	3253.29	3757.37	3894.15	3424.9	3155.84	3321.93	4151.63	3564.13	4175.49	3208.85	3395.15	3681.94	3837.44	4077.48	3125.44	2554.13	4084.74	4741.1	2543.73
ENSMUSG00000008200	formin binding protein 4	Fnbp4	1123.94	1241.12	1109.72	1505.49	1010.11	1100.31	1361.48	1313.25	961.766	1350.81	1040.49	733.44	1208.65	1089.2	1001.3	1081.7	1598.93	852.662	677.162	1090.74
ENSMUSG00000008206	ceramide synthase 4	Cers4	30.9708	125.163	12.5665	55.8969	32.5523	14.8261	67.7353	26.223	22.3903	24.803	126.469	6.97565	7.88424	18.1057	45.7873	7.65805	6.33778	15.6247	13.5626	3.95912
ENSMUSG00000008226	secernin 3	Scrn3	286.73	134.718	223.297	194.707	441.922	183.208	410.283	216.078	342.979	437.868	347.214	243.151	599.991	347.819	320.511	182.836	211.863	332.583	153.064	418.677
ENSMUSG00000008301	phosphorylated adaptor for RNA export	Phax	1330.75	1775.22	1298.21	857.085	1378.05	662.937	977.324	851.724	955.659	725.01	1096.83	844.054	1103.79	1071.09	942.255	1105.63	1571.77	1081.45	823.444	901.689
ENSMUSG00000008305	transducin-like enhancer of split 1	Tle1	222.79	138.539	186.564	152.785	123.304	200.152	370.609	143.702	117.04	210.825	169.008	84.7043	100.918	175.339	103.624	165.605	118.607	165.175	122.064	127.682
ENSMUSG00000008307	RIKEN cDNA 1700109H08 gene	1700109H08Rik	300.717	167.203	215.563	131.358	232.798	127.081	157.727	185.659	275.808	156.45	195.451	191.332	332.715	177.245	110.853	67.9652	292.443	147.319	264.471	228.639
ENSMUSG00000008333	U2 small nuclear ribonucleoprotein B	Snrpb2	1776.33	1275.52	1753.51	1838.07	1852.52	2209.09	1572.43	1871.28	2462.93	2307.63	2051.09	1828.62	1363.19	1878.22	1755.58	1901.11	1533.74	1771.17	1732.14	2275.5
ENSMUSG00000008348	ubiquitin C	Ubc	6308.05	5679.16	6512.33	7001.08	5920.57	6053.28	6418.41	6791.76	7057.02	5788.63	9423.06	5633.33	4961.55	7213.67	5733.05	5519.54	7624.36	5688.51	5251.64	9394.98
ENSMUSG00000008373	pre-mRNA processing factor 31	Prpf31	514.515	1023.28	652.49	667.967	557.335	1167.02	720.897	811.865	763.306	706.885	602.45	684.61	643.354	647.992	922.976	1274.11	778.642	684.139	915.476	631.479
ENSMUSG00000008393	calcium regulated heat stable protein 1	Carhsp1	298.718	300.965	250.363	222.656	227.866	229.804	329.968	273.768	221.868	258.523	210.398	257.102	279.891	332.572	310.872	547.551	301.497	363.832	210.22	251.404
ENSMUSG00000008398	ELK3, member of ETS oncogene family	Elk3	2793.37	2573.97	2435.96	3006.32	2800.49	2588.21	2492.66	2692.58	2605.42	2389.67	2482.23	2986.57	2457.52	3154.19	2858.09	2345.28	2364.9	2234.33	2211.67	2584.31
ENSMUSG00000008429	HERPUD family member 2	Herpud2	1036.02	1012.77	964.718	694.053	885.817	1028.29	893.139	1028.99	967.872	1429.03	824.345	983.567	1039.14	1072.05	827.786	674.866	682.67	881.68	1055.95	949.198
ENSMUSG00000008450	nuclear transport factor 2	Nutf2	669.369	847.479	817.787	723.864	848.333	975.344	698.641	952.42	528.208	666.819	579.456	592.93	400.519	562.228	897.672	930.453	624.725	671.862	796.319	597.827
ENSMUSG00000008475	actin related protein 2/3 complex, subunit 5	Arpc5	6510.86	6346.06	7457.72	6979.65	6482.84	6954.49	5927.81	6913.44	7134.37	7187.14	7319.08	8085.77	7165.2	7369	7145.23	7604.44	7054.86	8394.93	7609.59	6453.36
ENSMUSG00000008496	POU domain, class 2, transcription factor 2	Pou2f2	6463.91	3244.69	4027.07	3101.34	2083.35	3147.36	2288.49	2312.87	2777.42	2923.89	2716.78	2347.8	2521.38	3810.76	2855.68	3221.17	2539.64	2974.27	4585.13	4234.28
ENSMUSG00000008658	RNA binding protein, fox-1 homolog (C. elegans) 1	Rbfox1	132.875	100.322	203.963	117.383	80.8876	210.742	152.888	136.36	99.7386	97.304	185.104	85.7008	74.9003	103.869	115.673	58.3926	127.661	60.2667	115.282	131.641
ENSMUSG00000008668	ribosomal protein S18	Rps18	51789.2	51431.6	45467.4	57951.1	62242	56576.3	47884	56805.4	42456.1	35083.8	46666.9	51671.6	51861.7	51039.8	69908.8	86442.2	50822.7	50301.5	55514.7	40470.1
ENSMUSG00000008682	ribosomal protein L10	Rpl10	87148.9	72118.9	80066.8	86538.6	104995	88388.8	89749.3	82620.4	80310	90033.9	81396.3	89864.3	79651.3	93689.1	109011	99954.8	80135.9	92063	88946.5	78985.4
ENSMUSG00000008683	ribosomal protein S15A	Rps15a	59371	54121.2	52502.7	54754.7	62950.2	61960.3	52913.9	53120.5	52646.7	51139	47352.1	58367.2	57267.2	56593.5	80718.2	90639.7	54906	66238.7	69935.6	49298.9
ENSMUSG00000008690	non-SMC condensin II complex, subunit H2	Ncaph2	755.288	910.539	898.986	430.406	1312.94	706.357	669.612	951.371	519.048	549.481	635.792	904.841	1027.32	822.378	818.147	870.146	1243.11	995.517	869.945	755.201
ENSMUSG00000008730	homeodomain interacting protein kinase 1	Hipk1	2564.58	2380.97	2336.4	1563.25	1981.75	2149.78	1776.6	1759.04	2784.54	2163.58	2107.43	2014.97	2082.23	2449.03	1723.05	2397.93	1716.63	1600.42	3726.81	1706.38
ENSMUSG00000008763	mannosidase, alpha, class 1A, member 2	Man1a2	6632.75	6862	8464.97	7250.75	8292.95	9073.56	9609.71	8422.84	8266.09	5852.55	6953.47	9522.76	7502.64	7323.26	7091.01	7606.36	8374.93	5089.19	6136.11	7820.24
ENSMUSG00000008822	acylphosphatase 1, erythrocyte (common) type	Acyp1	636.4	273.257	414.694	995.896	1138.34	852.499	766.377	266.426	732.774	665.865	956.562	761.342	442.306	886.224	819.352	582.969	1112.73	617.176	100.751	1549
ENSMUSG00000008855	histone deacetylase 5	Hdac5	558.474	1102.58	2061.87	1636.85	1658.19	2668.69	1350.84	3401.65	2051.77	1434.76	1271.58	1599.42	1609.17	1483.71	975.993	2374.95	702.589	1712.02	1178.98	1092.72
ENSMUSG00000008859	v-ral simian leukemia viral oncogene A (ras related)	Rala	821.226	594.287	911.553	459.286	630.331	461.726	747.024	548.586	661.532	639.154	931.269	687.6	916.149	745.19	769.95	516.918	592.13	391.734	520.223	706.702
ENSMUSG00000008892	voltage-dependent anion channel 3	Vdac3	2552.59	3323.99	2318.03	2847.01	2991.85	2908.03	3148.72	2741.88	2085.35	2365.82	2642.04	2674.66	2852.52	2914.06	2727.96	3651.93	3441.42	3436.32	3212.4	2270.55
ENSMUSG00000008976	GA repeat binding protein, alpha	Gabpa	1485.6	1285.07	1051.72	1050.86	873.98	1355.53	1267.62	1132.83	1599.89	1125.67	1171.56	1315.41	1254.38	1028.21	1233.85	1383.24	1154.38	895.072	1031.73	1340.16
ENSMUSG00000009013	dynein light chain LC8-type 1	Dynll1	7225.19	8178.61	7952.64	6727.19	8944.98	7423.63	7443.14	6208.56	7605.58	8755.45	6996.01	7024.48	5345.52	6457.05	9797.28	10821.8	6992.39	7727.53	10018.9	7774.72
ENSMUSG00000009030	phosducin-like	Pdcl	305.712	235.039	308.362	189.118	249.568	200.152	330.935	368.171	333.819	433.098	254.087	239.165	242.835	313.514	244.601	241.229	211.863	436.376	265.44	399.871
ENSMUSG00000009035	transmembrane protein 184b	Tmem184b	922.131	1036.66	957.952	804.915	839.455	837.673	797.342	840.186	807.069	811.821	1070.38	1258.61	1248.86	985.329	744.646	696.883	728.845	1308.01	1139.26	748.273
ENSMUSG00000009073	neurofibromin 2	Nf2	340.679	260.836	614.79	360.535	307.767	467.021	344.482	383.905	367.405	217.503	370.208	249.13	289.352	303.984	232.551	295.792	313.268	388.385	246.065	324.648
ENSMUSG00000009076	zinc finger, matrin type 5	Zmat5	508.521	963.088	463.993	323.27	977.556	614.223	504.144	1262.9	370.458	663.957	366.759	751.377	741.907	552.699	836.221	641.362	334.997	486.598	640.349	752.232
ENSMUSG00000009079	Ewing sarcoma breakpoint region 1	Ewsr1	2864.3	3235.14	2151.77	3406.91	2029.09	2980.04	2180.11	2592.93	2394.75	2298.09	3136.42	2671.67	1946.62	2479.52	2380.94	2869.85	3871.48	2187.46	1604.26	3785.91
ENSMUSG00000009090	adaptor protein complex AP-1, beta 1 subunit	Ap1b1	840.208	1020.41	1135.82	768.582	765.472	672.468	1115.7	1112.91	1074.73	959.685	1040.49	907.831	1146.37	1115.88	1073.59	617.43	787.696	1312.47	1410.51	981.861
ENSMUSG00000009092	Der1-like domain family, member 3	Derl3	144.863	43.9505	333.495	87.5717	166.707	156.733	189.659	73.4245	185.229	324.347	41.3897	159.443	93.8225	63.8462	198.813	117.743	173.836	30.1334	184.064	63.3459
ENSMUSG00000009112	BCL2-like 13 (apoptosis facilitator)	Bcl2l13	141.866	220.708	148.864	154.648	104.562	150.379	181.918	114.332	184.211	168.851	159.81	140.51	202.625	121.975	168.69	193.366	184.701	101.561	217.002	104.917
ENSMUSG00000009207	lunapark, ER junction formation factor	Lnpk	372.649	406.064	370.228	593.438	429.099	473.375	569.944	347.193	413.203	399.71	457.586	362.734	429.691	370.689	584.391	638.49	319.605	492.178	342.94	621.581
ENSMUSG00000009214	myomaker, myoblast fusion factor	Mymk	506.523	969.776	1499.28	534.747	676.693	1092.89	640.583	224.469	954.641	787.018	951.964	1027.41	610.24	1179.73	1206.13	314.937	564.063	559.141	765.319	938.311
ENSMUSG00000009248	achaete-scute family bHLH transcription factor 2	Ascl2	74.9294	33.4406	43.4993	67.0762	70.0368	31.7702	54.1883	39.859	213.726	89.6723	75.8812	156.454	44.1517	26.682	18.0739	4.78628	35.3105	84.8198	182.126	58.397
ENSMUSG00000009291	pituitary tumor-transforming 1 interacting protein	Pttg1ip	3371.82	2682.89	2980.19	2501.38	2855.73	2560.68	3302.58	2480.7	4052.65	3350.31	2670.79	3819.67	3472.22	3585.87	3123.18	2440.05	3025.84	3169.58	3400.34	3035.65
ENSMUSG00000009292	transient receptor potential cation channel, subfamily M, member 2	Trpm2	529.501	414.663	598.357	309.296	480.393	334.646	565.106	319.921	415.238	453.131	334.567	312.908	321.677	519.346	236.166	291.963	323.227	329.235	470.816	525.573
ENSMUSG00000009293	ubiquitin-conjugating enzyme E2G 2	Ube2g2	722.319	700.341	750.122	747.155	830.577	648.111	818.63	848.577	821.317	663.957	1112.92	751.377	877.516	653.709	802.483	755.275	744.237	718.736	675.224	795.782
ENSMUSG00000009406	ELK1, member of ETS oncogene family	Elk1	99.9058	40.1287	74.4322	69.8711	96.6705	102.724	113.215	136.36	129.253	137.37	112.672	66.7669	70.1697	94.34	119.288	51.6918	162.066	100.445	177.283	45.5298
ENSMUSG00000009418	neuron navigator 1	Nav1	401.621	528.361	268.729	414.568	540.566	322.997	610.586	785.642	337.89	380.63	558.761	337.821	889.342	546.028	573.546	419.278	373.929	446.42	358.44	521.614
ENSMUSG00000009470	transportin 1	Tnpo1	1571.52	1693.05	1711.94	1596.79	1771.63	1802.43	1645.97	1599.6	1711.84	1912.69	1724.57	1432	1276.46	1766.73	1426.64	1673.28	1398.84	1790.14	1869.7	1567.81
ENSMUSG00000009535	RNA (guanine-7-) methyltransferase	Rnmt	596.438	774.866	358.628	754.607	610.602	1008.17	457.697	593.689	464.09	482.704	689.829	558.052	469.112	759.484	603.67	812.711	650.076	966.499	800.194	874.965
ENSMUSG00000009549	signal recognition particle 14	Srp14	6238.12	5574.06	4603.2	4265.86	5267.56	5666.74	4467.63	5053.7	5250.53	4603.82	5348.47	5455.95	3502.97	5236.34	6434.32	8299.41	5908.63	5381.59	6387.02	5182.48
ENSMUSG00000009555	cyclin-dependent kinase 9 (CDC2-related kinase)	Cdk9	1094.97	1472.34	898.019	960.494	1414.55	1654.17	1412.77	1428.63	1333.24	1284.03	1774.01	1374.2	1213.38	1518.97	1265.18	1036.71	1138.09	1549.08	1291.35	1583.65
ENSMUSG00000009563	torsin family 2, member A	Tor2a	1826.28	1559.29	1145.48	1958.25	1580.27	1571.56	1730.15	2869.85	1931.67	1543.51	1816.55	1928.27	1948.2	1647.61	1724.25	1960.46	1415.14	2043.49	1754.42	1646.99
ENSMUSG00000009566	folylpolyglutamyl synthetase	Fpgs	198.813	306.698	159.498	188.186	230.825	224.509	95.7971	158.387	83.4548	99.2119	127.618	134.53	197.894	220.127	122.903	209.639	142.147	227.674	156.939	147.477
ENSMUSG00000009569	myocardin related transcription factor B	Mrtfb	289.727	321.985	260.996	297.185	234.771	220.273	405.444	241.252	355.192	330.07	287.429	253.116	359.521	337.337	227.732	268.989	297.876	284.593	265.44	282.087
ENSMUSG00000009575	chromobox 5	Cbx5	1042.02	804.484	900.919	1014.53	872.007	645.993	1135.05	1154.86	571.971	687.806	685.23	856.012	590.53	524.111	1372.41	938.111	1120.88	544.632	913.539	435.503
ENSMUSG00000009585	apolipoprotein B mRNA editing enzyme, catalytic polypeptide 3	Apobec3	2832.33	3070.8	2919.29	3004.46	2893.21	2892.14	2851.66	3436.27	2820.16	2353.42	2401.75	3222.75	1837.03	2821.62	2576.14	3177.13	3238.61	3401.72	3181.4	2693.19
ENSMUSG00000009621	vav 2 oncogene	Vav2	953.102	771.044	1154.18	954.905	668.802	690.472	611.553	667.114	697.153	863.335	822.046	904.841	1017.07	868.118	569.932	483.414	701.683	540.168	812.788	791.823
ENSMUSG00000009630	protein phosphatase 2 (formerly 2A), catalytic subunit, beta isoform	Ppp2cb	1860.25	1550.69	1527.31	1876.27	1527	1408.48	1745.64	1196.82	1560.2	1658.94	1664.79	1858.51	1587.89	1275.02	1459.17	1299	1341.8	1720.95	1714.7	1326.3
ENSMUSG00000009647	mitochondrial calcium uniporter	Mcu	144.863	87.9009	147.898	163.032	68.0639	97.4285	164.5	202.442	158.768	94.4421	146.014	80.7182	58.3434	74.3285	103.624	145.503	105.026	78.1235	170.501	96.9984
ENSMUSG00000009681	BCR activator of RhoGEF and GTPase	Bcr	70.9331	78.3465	95.6985	77.324	146.979	96.3695	122.891	62.9353	44.7806	97.304	87.3783	94.6695	34.6907	83.8577	43.3775	61.2644	83.2966	90.4001	78.4694	108.876
ENSMUSG00000009687	FXYD domain-containing ion transport regulator 5	Fxyd5	3723.49	4424.66	4696.96	4145.68	8706.26	8626.66	5977.16	3226.48	2825.25	3976.11	1948.77	6304.99	3819.91	3236.15	4823.33	10930.9	3319.19	4347.01	6500.37	1623.24
ENSMUSG00000009731	potassium voltage-gated channel, Shal-related family, member 1	Kcnd1	750.293	620.084	1528.28	897.144	963.746	659.76	1099.25	748.93	1366.83	1530.15	1204.9	1405.1	703.274	1542.79	850.68	522.662	1108.21	722.084	705.256	1389.65
ENSMUSG00000009733	transcription factor CP2	Tfcp2	106.899	209.242	121.798	82.9137	71.0232	88.9565	58.0588	91.2561	130.271	65.8233	71.2823	74.7391	70.1697	53.364	79.5253	57.4354	173.836	141.738	84.2819	141.538
ENSMUSG00000009739	POU domain, class 6, transcription factor 1	Pou6f1	122.884	164.336	151.764	211.476	250.554	98.4875	252.556	138.458	104.827	189.838	81.6297	155.457	173.453	171.527	143.387	46.9056	202.809	117.185	193.752	177.17
ENSMUSG00000009741	upstream binding protein 1	Ubp1	442.583	327.718	443.693	325.133	258.446	359.003	181.918	338.801	303.287	413.065	342.615	313.904	201.048	373.548	238.576	334.082	305.119	297.985	337.128	247.445
ENSMUSG00000009772	NUAK family, SNF1-like kinase, 2	Nuak2	314.703	371.668	289.029	461.149	302.835	236.158	436.409	571.662	223.903	413.065	271.333	336.824	328.773	186.774	245.806	246.972	207.336	468.741	209.252	480.043
ENSMUSG00000009828	ciliogenesis associated kinase 1	Cilk1	389.633	234.084	166.264	287.869	300.862	248.866	261.265	160.485	297.18	232.766	352.962	258.099	245.988	295.408	247.01	257.502	380.267	267.852	208.283	344.443
ENSMUSG00000009863	succinate dehydrogenase complex, subunit B, iron sulfur (Ip)	Sdhb	1831.27	2662.82	1715.81	2292.7	1882.12	1892.44	2308.81	1926.87	1753.57	1542.55	2067.19	2713.53	2233.61	1967.8	3008.71	3079.49	2288.85	1834.79	2030.52	2013.21
ENSMUSG00000009894	synaptosomal-associated protein, 47	Snap47	463.563	290.455	292.895	413.637	253.513	202.27	289.327	285.307	477.321	220.365	208.098	270.057	429.691	468.841	321.716	224.955	373.024	359.368	300.315	288.026
ENSMUSG00000009905	3-ketodihydrosphingosine reductase	Kdsr	305.712	533.138	477.526	461.149	413.316	493.497	435.441	507.678	571.971	668.727	653.038	547.09	215.24	529.829	436.184	390.561	523.32	521.195	781.788	396.901
ENSMUSG00000009907	vacuolar protein sorting 4B	Vps4b	986.071	984.108	1005.32	1220.41	1324.78	848.263	1090.54	875.849	1072.7	1672.29	948.514	1282.52	1171.6	1173.06	1145.89	1147.75	1056.6	1026.77	1694.36	963.055
ENSMUSG00000009927	ribosomal protein S25	Rps25	68096.8	67035.9	63917.9	68490.4	75055.8	68730.5	59598.4	69611.6	58765.4	54644.8	55889.9	70923.4	80338.8	61890.8	86939.3	91643.9	63007.5	75416	72532.8	54646.7
ENSMUSG00000009995	tafazzin, phospholipid-lysophospholipid transacylase	Tafazzin	1126.94	1792.41	1235.38	1206.44	947.963	1156.43	1674.03	949.274	998.404	805.143	1490.03	906.834	1038.35	1204.5	1009.73	1056.81	976.019	1169.62	1263.26	1286.71
ENSMUSG00000010025	aldehyde dehydrogenase family 3, subfamily A2	Aldh3a2	1060	862.766	1159.98	680.078	926.261	752.953	1012.16	833.892	1040.13	1149.52	882.981	1295.48	1042.3	1008.2	1079.62	737.087	732.467	1043.51	922.258	957.116
ENSMUSG00000010045	transmembrane protein 115	Tmem115	684.355	711.806	541.325	442.517	524.783	385.478	503.177	703.826	715.472	420.697	517.372	452.421	751.368	529.829	459.078	638.49	520.604	561.373	532.817	290.995
ENSMUSG00000010047	hyaluronoglucosaminidase 2	Hyal2	308.709	587.598	323.828	279.484	379.777	632.226	575.75	586.347	569.935	386.354	444.939	518.191	551.108	203.927	534.989	529.363	437.307	493.294	634.536	494.89
ENSMUSG00000010054	tumor suppressor 2, mitochondrial calcium regulator	Tusc2	302.715	279.945	350.895	298.117	294.944	250.984	403.509	251.741	369.44	331.978	303.525	287.995	442.306	369.736	266.289	343.655	449.983	356.02	250.908	510.726
ENSMUSG00000010057	NPR2 like, GATOR1 complex subunit	Nprl2	482.545	119.431	105.365	198.434	152.897	268.987	142.244	283.209	102.792	246.122	204.649	374.692	160.839	151.516	171.1	135.93	117.702	311.378	100.751	184.099
ENSMUSG00000010067	Ras association (RalGDS/AF-6) domain family member 1	Rassf1	273.742	934.425	410.827	509.593	499.135	842.968	543.818	422.715	514.977	335.794	528.869	272.05	480.939	363.066	722.958	455.654	575.833	409.59	287.721	427.585
ENSMUSG00000010095	solute carrier family 3 (activators of dibasic and neutral amino acid transport), member 2	Slc3a2	7023.38	6757.86	6512.33	6435.59	6920.82	7730.74	6041.99	7653.98	7074.32	5255.37	6713.18	6446.5	6294.78	6228.34	6171.65	8728.26	5792.74	6291.17	7801.41	5251.77
ENSMUSG00000010097	nuclear RNA export factor 1	Nxf1	5153.14	2641.8	2725.96	3807.51	2383.22	3792.3	3620.94	2416.71	4253.14	3248.24	2896.13	2864	2886.42	3544.9	3344.88	2646.81	3321.9	4443	2951.81	3552.32
ENSMUSG00000010110	syntaxin 5A	Stx5a	1074.99	786.331	922.186	819.82	1082.12	648.111	1050.87	832.843	1282.35	1261.14	1226.75	898.862	1281.19	1093.01	756.696	469.056	932.56	1229.89	975.539	1630.17
ENSMUSG00000010142	tumor necrosis factor receptor superfamily, member 13b	Tnfrsf13b	1623.47	1992.1	1591.11	1743.98	1797.28	1049.47	1925.62	1676.18	2055.84	1864.04	1300.33	1904.35	1747.94	1760.06	1938.73	1204.23	2003.65	1898.4	1435.7	2209.19
ENSMUSG00000010175	prospero homeobox 1	Prox1	68.935	102.233	134.365	109.93	75.9554	75.1894	138.374	80.7669	117.04	158.358	86.2286	162.433	98.553	90.5283	63.8612	48.8201	57.9455	107.141	143.376	132.63
ENSMUSG00000010205	ribonucleoprotein, PTB-binding 1	Raver1	1719.38	2168.86	1954.57	2029.99	2284.58	2150.84	2318.48	2124.07	2395.76	1784.86	1921.17	1854.53	1352.15	1963.03	1759.2	2036.08	1761.9	1781.22	1722.45	1802.39
ENSMUSG00000010277	RIKEN cDNA 2610507B11 gene	2610507B11Rik	1751.35	1902.29	2456.26	2214.45	1978.79	1869.14	2178.17	1684.57	1926.58	2027.17	2178.71	2254.13	1818.89	2317.52	1745.94	2679.36	1664.12	2164.02	2604.99	1645.01
ENSMUSG00000010290	expressed sequence AI597479	AI597479	232.781	214.02	202.997	200.297	175.585	264.751	470.277	187.757	310.411	322.439	247.189	196.315	192.375	267.773	190.379	237.4	239.025	228.79	372.972	177.17
ENSMUSG00000010307	transmembrane protein 86A	Tmem86a	4702.57	4596.64	6020.31	4085.13	4493.21	4750.7	6190.04	5469.07	6470.8	5631.23	5570.37	7673.21	9771.73	8258.08	5214.93	3469.1	4300.64	7035.58	4973.6	5530.89
ENSMUSG00000010358	interferon-induced protein 35	Ifi35	725.316	571.356	592.557	603.686	737.852	730.714	616.391	354.535	661.532	575.238	420.795	917.796	761.618	712.791	895.262	1157.32	564.968	694.183	457.254	400.861
ENSMUSG00000010362	RAD52 motif 1	Rdm1	230.782	184.401	194.297	25.1536	226.88	154.615	145.147	152.094	193.371	251.846	134.517	197.311	352.426	116.257	162.665	190.494	116.796	224.326	292.565	200.925
ENSMUSG00000010376	neural precursor cell expressed, developmentally down-regulated gene 8	Nedd8	9029.49	7278.58	6960.86	7261	8610.58	8056.91	7377.34	6727.78	5599.61	6485.98	6499.34	7060.35	7753.36	7056.44	8871.89	9901.86	7516.61	6798.98	5264.23	6188.1
ENSMUSG00000010392	golgi SNAP receptor complex member 1	Gosr1	382.639	243.638	285.162	301.843	198.273	289.108	234.171	345.095	399.972	273.787	452.987	286.002	281.467	298.267	279.544	274.733	213.674	565.837	281.909	309.801
ENSMUSG00000010406	mitochondrial ribosomal protein L52	Mrpl52	16639.3	17437.8	17052.7	19791.2	21599	17079.6	14769.2	20205.4	18016.1	13522.4	16872.1	15313.5	13672.1	16378.9	22593.6	28462.1	18610.5	18101.2	15934.1	16920.3
ENSMUSG00000010453	KAT8 regulatory NSL complex subunit 3	Kansl3	408.615	489.188	513.292	423.884	251.541	379.124	447.053	372.367	295.145	355.827	320.77	468.365	253.084	251.573	296.413	208.682	440.023	302.45	550.255	712.641
ENSMUSG00000010461	EYA transcriptional coactivator and phosphatase 4	Eya4	498.53	465.302	441.76	599.028	616.521	489.261	446.085	519.216	448.824	517.047	571.408	663.683	317.735	695.638	760.31	466.184	641.927	722.084	597.724	689.876
ENSMUSG00000010476	early B cell factor 3	Ebf3	714.327	628.683	941.519	763.924	913.438	694.708	777.989	476.21	985.174	952.053	770.309	610.868	698.544	731.849	630.178	466.184	930.749	695.299	393.316	1275.83
ENSMUSG00000010492	uridine-cytidine kinase 1-like 1, opposite strand	Uckl1os	7.99247	86.9455	77.3321	269.237	16.7694	84.7204	268.038	52.4461	25.4435	93.4882	316.171	37.8678	42.5749	202.021	77.1155	22.9742	27.1619	357.136	274.158	91.0597
ENSMUSG00000010517	Fas-associated factor 1	Faf1	535.495	448.104	454.326	593.438	562.267	688.354	378.35	507.678	418.292	383.492	628.894	325.862	475.42	463.123	524.144	657.635	602.09	364.948	415.597	264.271
ENSMUSG00000010554	methyltransferase like 16	Mettl16	544.487	207.331	387.627	387.552	296.917	199.093	238.041	244.399	382.671	352.012	277.081	198.308	152.954	237.279	301.232	359.928	422.821	265.62	171.47	306.832
ENSMUSG00000010607	phosphatidylinositol glycan anchor biosynthesis, class Y-like	Pigyl	926.127	657.346	998.551	1213.89	672.748	841.909	1188.27	726.902	1434	904.355	766.86	971.608	1203.92	998.67	1697.75	1052.02	1373.49	1046.85	908.695	1018.48
ENSMUSG00000010608	RNA binding motif protein 25	Rbm25	2041.08	2057.07	1435.48	2315.06	2304.31	1821.49	1909.17	2940.13	1930.66	2379.18	2438.54	1296.47	1596.56	1485.62	1825.47	2128.94	2533.3	1484.35	1865.83	1989.46
ENSMUSG00000010609	presenilin 2	Psen2	424.6	402.242	355.728	626.976	386.682	284.872	561.236	773.055	313.464	218.457	464.485	479.327	1535.06	372.595	463.898	620.302	388.416	539.052	333.253	213.792
ENSMUSG00000010660	phospholipase C, delta 1	Plcd1	108.897	42.0396	202.03	27.9484	95.6841	78.3664	60.9618	32.5166	182.176	64.8693	71.2823	157.45	154.531	161.045	68.681	54.5636	86.0128	170.756	107.532	36.6218
ENSMUSG00000010663	fatty acid desaturase 1	Fads1	1936.17	1739.86	1726.44	1822.24	1967.94	1492.14	1554.04	2103.09	2396.78	1428.08	1442.89	2242.17	2230.45	2049.75	2053.2	1801.56	2039.86	1566.93	2193.27	2074.58
ENSMUSG00000010721	limb region 1	Lmbr1	90.9143	76.4356	166.264	115.52	51.2945	26.4751	158.694	36.7122	99.7386	87.7644	82.7794	64.7739	111.168	86.7165	155.436	108.17	36.2159	140.622	31.969	47.5094
ENSMUSG00000010751	tumor necrosis factor receptor superfamily, member 22	Tnfrsf22	872.178	493.965	116.965	204.024	604.684	404.54	72.5736	452.085	111.952	70.5931	282.83	203.29	36.2675	170.574	314.487	249.844	417.388	110.489	181.158	261.302
ENSMUSG00000010755	cysteinyl-tRNA synthetase	Cars	348.671	608.618	373.128	774.171	476.447	485.025	549.624	721.658	322.624	325.301	519.671	289.988	495.919	344.007	426.545	714.113	709.832	427.447	505.692	376.116
ENSMUSG00000010911	APAF1 interacting protein	Apip	1188.88	1052.9	672.79	983.785	1020.96	949.928	925.071	851.724	445.771	831.854	580.606	1008.48	1074.62	949.117	1119.38	606.9	1234.96	966.499	925.164	769.058
ENSMUSG00000010914	pyruvate dehydrogenase complex, component X	Pdhx	339.68	201.599	362.494	353.082	288.039	193.798	261.265	287.404	300.234	295.728	300.075	236.176	310.639	331.619	538.603	299.621	241.741	439.724	363.284	416.697
ENSMUSG00000010936	Vac14 homolog (S. cerevisiae)	Vac14	1282.79	853.212	692.123	708.958	880.885	865.207	671.547	1113.95	692.064	672.542	874.933	894.876	901.169	888.13	996.476	881.633	970.586	1032.35	694.599	679.978
ENSMUSG00000011114	transforming growth factor beta regulated gene 1	Tbrg1	571.461	345.871	343.161	485.371	531.688	489.261	298.035	320.97	364.351	372.045	517.372	497.264	601.568	586.051	242.191	447.039	476.239	370.529	208.283	483.012
ENSMUSG00000011148	adenylosuccinate synthetase like 1	Adssl1	242.771	481.544	285.162	316.749	348.211	347.354	307.712	287.404	324.659	201.286	167.858	306.929	285.41	280.161	420.52	423.107	352.2	381.689	293.534	343.453
ENSMUSG00000011179	ornithine decarboxylase, structural 1	Odc1	950.104	755.757	502.659	1242.77	952.895	1212.56	872.818	1267.1	602.503	684.944	978.407	752.374	681.987	751.861	1165.17	1551.71	1190.6	1008.91	1251.64	756.191
ENSMUSG00000011257	poly(A) binding protein, cytoplasmic 4	Pabpc4	671.367	1396.86	775.255	1566.04	1574.35	1537.68	1495.02	1997.15	852.867	583.824	696.727	982.57	1198.4	580.334	1982.11	2176.8	786.791	774.539	1430.86	709.672
ENSMUSG00000011306	SURP and G patch domain containing 1	Sugp1	331.687	309.564	277.429	324.202	406.411	174.736	304.809	316.774	250.364	178.391	205.799	298.956	260.18	488.853	337.38	257.502	365.781	316.958	280.94	252.394
ENSMUSG00000011382	dihydrodiol dehydrogenase (dimeric)	Dhdh	299.717	310.52	410.827	292.527	304.808	456.431	374.48	440.547	398.955	263.293	317.321	334.831	304.332	453.594	395.217	405.877	554.103	293.521	140.47	296.934
ENSMUSG00000011427	zinc finger protein 790	Zfp790	138.869	134.718	150.798	180.733	92.7248	135.553	201.271	226.567	198.46	277.603	177.056	157.45	277.525	164.857	107.239	167.52	165.688	193.077	269.315	158.365
ENSMUSG00000011658	fuzzy planar cell polarity protein	Fuz	67.936	92.6781	156.598	100.614	178.544	119.668	205.141	199.295	115.005	380.63	149.463	237.172	158.473	467.888	216.887	377.159	216.39	323.655	321.628	194.986
ENSMUSG00000011752	phosphoglycerate mutase 1	Pgam1	6895.5	5678.21	5521.51	8304.41	8541.53	7729.68	6345.83	7039.31	6052.51	4696.35	8060.65	6151.53	5946.29	6211.19	9751.49	12712.4	7585.42	6066.85	6697.02	6014.89
ENSMUSG00000011831	ecotropic viral integration site 5	Evi5	1078.98	553.202	1149.35	1119.8	1247.84	1061.12	1432.12	993.328	1249.79	848.071	1472.78	1158.95	1576.85	1103.49	1089.26	878.761	1178.83	967.615	988.133	1321.36
ENSMUSG00000011832	ecotropic viral integration site 5 like	Evi5l	151.857	246.505	75.3988	174.212	243.649	227.686	239.977	158.387	93.6322	355.827	271.333	222.224	147.435	165.81	104.829	91.8966	366.686	232.138	57.1567	110.855
ENSMUSG00000011877	GIT ArfGAP 1	Git1	418.605	416.574	433.06	448.106	325.523	302.876	358.997	365.025	374.529	387.308	363.31	384.657	368.982	522.205	336.175	426.936	303.308	322.538	313.878	482.022
ENSMUSG00000011884	glycolipid transfer protein	Gltp	2485.66	2121.09	2357.66	2411.02	3088.52	2537.38	2272.04	1831.42	3094.95	2755.99	2248.84	3277.56	2615.99	2649.14	2570.11	2026.51	1809.89	2547.94	2534.27	2311.13
ENSMUSG00000011958	BCL2/adenovirus E1B interacting protein 2	Bnip2	2929.24	2519.51	2663.13	3084.57	2289.51	2339.34	2515.88	2783.84	2615.6	2496.52	2579.96	2341.83	2025.46	2262.25	2350.82	2838.26	2393.87	2263.35	1998.55	2872.34
ENSMUSG00000011960	cyclin T1	Ccnt1	1571.52	879.009	924.119	1072.29	959.8	1512.26	905.718	1427.58	1057.43	1737.16	1427.95	984.563	930.34	1439.88	1520.62	968.743	1246.73	934.134	1408.57	1605.42
ENSMUSG00000012076	breast cancer metastasis-suppressor 1-like	Brms1l	146.862	137.584	159.498	113.657	93.7112	104.842	258.362	166.778	117.04	81.0867	172.457	153.464	127.725	119.116	121.698	81.3668	163.877	185.264	142.407	173.211
ENSMUSG00000012114	mediator complex subunit 15	Med15	1147.92	964.999	835.187	762.992	709.246	769.897	687.03	1070.95	858.974	737.412	840.441	803.196	808.923	731.849	849.475	820.369	688.102	736.593	1009.45	632.469
ENSMUSG00000012117	dehydrodolichyl diphosphate synthase	Dhdds	503.525	452.881	451.426	449.038	517.878	330.41	511.886	269.573	288.021	337.702	387.454	346.789	355.579	416.43	490.406	304.408	250.795	305.798	700.412	507.757
ENSMUSG00000012126	UBX domain protein 11	Ubxn11	10.9896	84.0791	29.9662	90.3666	16.7694	164.146	116.118	89.1583	16.2839	13.3555	103.474	65.7704	146.647	17.1527	39.7627	58.3926	21.7295	12.2766	7.75006	39.5912
ENSMUSG00000012405	ribosomal protein L15	Rpl15	38789.4	39746.5	34187.6	39329	45382.9	42693.8	34043.8	41785.9	34110.6	25059.6	34870.8	35968.4	30208.5	32646.4	48045.3	55310.3	38803.5	33189.1	32544.5	27621.8
ENSMUSG00000012422	transmembrane protein 167	Tmem167	381.64	321.029	430.16	413.637	393.587	375.947	503.177	417.471	345.014	475.073	417.346	403.591	451.767	425.006	481.972	679.652	370.308	311.378	380.722	294.954
ENSMUSG00000012429	M-phase specific PLK1 intereacting protein	Mplkip	311.706	410.841	300.629	318.612	227.866	377.006	255.459	460.476	397.937	298.59	356.411	410.567	495.13	414.524	244.601	410.663	429.159	309.146	299.346	318.709
ENSMUSG00000012443	kinesin family member 11	Kif11	35.9661	240.772	230.063	63.3498	60.1725	26.4751	47.4147	7.34245	106.863	54.3758	6.89829	95.666	90.6688	108.634	32.5331	106.255	167.499	30.1334	7.75006	17.816
ENSMUSG00000012483	replication protein A3	Rpa3	872.178	1156.09	1285.65	518.909	890.75	1991.99	1370.19	1342.62	653.39	599.087	948.514	1549.59	1461.74	628.933	790.434	1075.96	888.195	595.971	786.631	803.701
ENSMUSG00000012535	transportin 3	Tnpo3	1244.83	1235.39	887.386	1386.24	1007.15	1084.42	1114.73	1138.08	950.57	1056.99	1216.4	1112.12	1414.43	1013.92	1330.24	1157.32	1313.73	902.884	1019.13	1024.42
ENSMUSG00000012609	tubulin tyrosine ligase-like family, member 5	Ttll5	115.891	135.673	274.529	129.494	131.196	92.1335	576.718	196.148	89.5612	95.3961	97.7257	126.558	131.667	61.9404	55.4267	151.246	161.161	297.985	94.9383	781.926
ENSMUSG00000012640	zinc finger protein 715	Zfp715	926.127	1262.14	1056.55	1035.95	1020.96	986.993	1210.53	1205.21	986.191	1156.2	1327.92	948.688	1259.11	1186.4	943.46	816.54	1300.15	1093.73	1080.17	1083.81
ENSMUSG00000012819	cadherin 23 (otocadherin)	Cdh23	345.674	492.054	259.063	164.896	341.306	486.084	269.974	336.704	449.842	353.92	610.498	557.055	384.751	407.854	177.125	68.9225	166.593	237.719	287.721	318.709
ENSMUSG00000012848	ribosomal protein S5	Rps5	69308.7	63474	57628.9	67158.2	78512.2	71191.6	62143.3	71631.9	58593.4	53681.3	66089	65594	69207.9	61855.6	84659.5	100359	59328	67810.1	73209	55420.7
ENSMUSG00000013033	adhesion G protein-coupled receptor L1	Adgrl1	41.9604	155.737	361.528	69.8711	247.595	200.152	97.7324	249.643	161.821	55.3297	55.1863	71.7495	55.1897	75.2814	102.419	61.2644	97.783	111.605	36.8128	49.489
ENSMUSG00000013089	ets variant 5	Etv5	3821.4	3713.81	3855.01	3380.83	3977.3	3421.65	5196.27	4740.07	5150.79	4453.09	3998.71	2877.95	2204.43	3853.64	3515.98	3624.17	3762.83	3761.09	3369.34	4263.97
ENSMUSG00000013160	ATPase, H+ transporting, lysosomal V0 subunit D1	Atp6v0d1	2238.89	1643.36	2375.06	2032.78	2405.91	2195.32	2167.53	2142.95	2167.79	2610.04	1701.58	2574.01	3413.09	2591.01	2423.11	2090.65	1806.27	2311.34	2722.21	1828.12
ENSMUSG00000013236	protein tyrosine phosphatase, receptor type, S	Ptprs	512.517	464.346	442.726	480.713	344.265	353.708	339.644	436.351	395.901	401.618	444.939	488.295	371.348	480.276	371.118	352.27	463.564	400.662	463.066	453.319
ENSMUSG00000013275	solute carrier family 41, member 1	Slc41a1	266.749	407.019	291.929	341.902	369.913	248.866	399.638	617.814	254.435	222.273	331.118	318.887	115.898	242.997	371.118	431.723	221.822	292.405	254.783	301.883
ENSMUSG00000013465	negative elongation factor complex member B	Nelfb	632.404	243.638	347.995	299.048	348.211	334.646	394.8	293.698	381.653	165.989	384.005	389.64	523.514	421.195	344.61	347.484	275.241	359.368	365.222	386.014
ENSMUSG00000013495	transmembrane protein 175	Tmem175	848.2	694.608	1211.21	962.357	865.102	865.207	893.139	797.18	1046.24	789.88	987.605	1078.24	1335.59	1055.85	1019.37	779.207	934.371	896.188	1074.35	756.191
ENSMUSG00000013539	transport and golgi organization 2	Tango2	620.415	658.301	785.888	493.756	336.374	621.636	676.386	296.845	965.836	619.121	862.286	502.247	661.488	794.743	447.029	503.517	628.346	437.492	485.348	494.89
ENSMUSG00000013593	NADH:ubiquinone oxidoreductase core subunit S2	Ndufs2	2939.23	3139.59	2898.99	2952.29	3670.52	3288.21	2544.91	3876.81	3874.54	3170.01	3373.26	2359.76	4933.17	4014.69	4322.08	3346.57	2721.63	3093.69	3718.09	2647.66
ENSMUSG00000013622	all-trans retinoic acid induced differentiation factor	Atraid	8367.11	7499.28	8490.1	7593.59	7795.78	7580.36	7341.54	7459.93	9319.46	9609.25	7384.62	11197.9	7938.64	9709.39	8930.94	5678.44	8442.83	9779.95	8333.26	8243.87
ENSMUSG00000013629	carbamoyl-phosphate synthetase 2, aspartate transcarbamylase, and dihydroorotase	Cad	955.1	307.653	321.895	379.167	481.38	353.708	422.862	1037.38	228.992	175.529	371.358	266.071	253.084	389.748	1069.98	511.175	280.673	516.731	487.285	185.089
ENSMUSG00000013646	SH3 binding domain protein 5 like	Sh3bp5l	69.9341	83.1237	136.298	30.7433	86.8062	90.0155	51.2853	113.283	212.708	102.074	135.666	60.7878	177.395	161.045	101.214	146.46	82.3912	104.909	68.7818	38.6014
ENSMUSG00000013662	ATPase family, AAA domain containing 1	Atad1	3317.87	3310.62	2426.3	3496.35	3177.3	3636.62	2597.17	3294.66	3072.56	3382.75	3023.75	2461.41	1925.33	2821.62	2913.52	3719.9	2976.04	3287.88	3112.62	2858.48
ENSMUSG00000013663	phosphatase and tensin homolog	Pten	2161.96	1986.37	2415.66	2191.16	2060.66	2043.88	2147.21	2150.29	2454.79	3410.41	2663.89	2311.93	1958.45	2077.39	2012.23	1942.27	2354.94	2366.03	3257.93	3289.04
ENSMUSG00000013698	proliferation and apoptosis adaptor protein 15A	Pea15a	3280.91	3657.44	3432.58	3543.86	3945.73	3601.68	3119.7	3834.86	3367.71	2933.43	3089.28	4568.05	5243.02	4107.12	4016.03	4533.57	3910.41	4245.45	3752	3020.81
ENSMUSG00000013701	translocase of inner mitochondrial membrane 23	Timm23	2741.42	2807.1	1932.34	2467.85	2930.69	3085.94	2745.22	2492.24	2102.65	2384.9	2182.16	2168.43	2619.14	1919.2	2680.97	3709.37	2122.25	2613.79	2242.67	1900.38
ENSMUSG00000013707	tumor necrosis factor, alpha-induced protein 8-like 2	Tnfaip8l2	7292.13	6303.07	6081.21	7145.48	6254.98	6034.21	6610	6307.16	7477.35	7066.94	8268.75	6024.97	4503.48	6776.28	6174.06	4290.42	6402.07	6470.86	5356.26	8331.96
ENSMUSG00000013736	tRNA nucleotidyl transferase, CCA-adding, 1	Trnt1	674.364	835.059	746.255	854.29	746.73	778.369	901.847	742.636	881.364	827.084	969.209	521.181	652.815	975.799	725.367	771.549	739.71	666.282	704.287	630.489
ENSMUSG00000013787	euchromatic histone lysine N-methyltransferase 2	Ehmt2	661.377	814.039	795.554	925.093	690.504	1075.95	379.318	652.429	920.038	974.948	834.693	690.589	842.037	685.156	769.95	965.872	686.292	908.465	627.755	620.592
ENSMUSG00000013822	ELF1 homolog, elongation factor 1	Elof1	1600.49	1131.25	1199.61	859.88	1477.68	1309.99	963.777	1150.67	1095.09	748.859	948.514	1629.31	943.744	769.014	1484.47	1558.41	1705.77	1094.85	1313.64	1742.01
ENSMUSG00000013833	mediator complex subunit 16	Med16	212.799	323.896	799.421	183.528	141.06	275.341	236.106	240.203	253.418	170.759	334.567	282.016	249.142	284.926	438.594	254.63	253.511	342.627	262.533	270.21
ENSMUSG00000013846	ST3 beta-galactoside alpha-2,3-sialyltransferase 1	St3gal1	119.887	138.539	79.2654	88.5033	143.033	147.202	75.4765	63.9842	117.04	114.475	121.87	85.7008	122.206	104.822	67.476	108.17	47.9861	216.514	117.22	87.1006
ENSMUSG00000013858	transmembrane protein 259	Tmem259	890.161	748.113	1075.88	880.375	496.176	901.214	1042.16	999.622	704.277	875.736	1083.03	787.252	815.231	865.26	828.991	733.258	650.076	1112.7	1001.7	772.028
ENSMUSG00000013878	ring finger protein 170	Rnf170	484.543	370.713	388.594	398.731	271.269	422.543	361.9	618.863	295.145	368.229	397.801	478.33	480.15	350.678	483.177	386.732	275.241	314.726	324.534	531.511
ENSMUSG00000013921	CAP-GLY domain containing linker protein 3	Clip3	367.653	401.287	81.1987	313.022	51.2945	567.627	179.015	86.0115	137.395	100.166	200.05	243.151	235.739	87.6695	148.206	142.631	274.336	151.783	563.817	205.874
ENSMUSG00000013973	death effector domain-containing	Dedd	550.481	429.95	380.861	530.088	466.583	488.202	652.194	413.275	612.68	622.936	741.566	405.584	566.088	465.982	477.152	393.432	384.794	588.158	509.567	441.441
ENSMUSG00000013997	nitrilase 1	Nit1	871.179	472.945	781.055	682.873	820.713	810.139	774.118	798.229	771.448	994.027	884.13	552.073	608.663	647.039	656.686	616.473	790.412	783.467	746.912	638.408
ENSMUSG00000014039	PR domain containing 15	Prdm15	138.869	390.777	85.0653	196.571	102.589	136.612	105.474	158.387	118.058	196.516	228.793	216.245	134.032	114.351	126.518	187.622	80.5804	248.879	106.563	197.956
ENSMUSG00000014074	ring finger protein 168	Rnf168	762.281	391.732	379.894	383.825	388.655	324.056	534.141	333.557	319.571	324.347	335.717	393.626	685.141	387.842	534.989	484.372	369.402	264.504	407.847	402.84
ENSMUSG00000014075	dynein light chain Tctex-type 2B	Dynlt2b	1880.23	756.712	1373.61	1201.78	1616.76	1808.78	1240.52	1469.54	1111.37	1211.53	1196.85	1466.88	1334.01	1702.88	1107.33	1355.47	1651.45	1118.28	1252.6	1256.03
ENSMUSG00000014077	calcineurin-like EF hand protein 1	Chp1	797.249	519.762	920.252	654.925	833.536	566.568	634.777	577.955	664.585	604.811	834.693	872.953	819.173	641.321	590.415	834.727	740.615	994.401	876.726	682.948
ENSMUSG00000014158	transient receptor potential cation channel, subfamily V, member 4	Trpv4	106.899	65.9257	45.4326	80.1188	47.3488	15.8851	52.253	45.1036	72.2596	100.166	48.288	32.8852	120.629	37.1642	73.5007	12.4443	42.5537	101.561	67.8131	46.5196
ENSMUSG00000014164	kelch-like 3	Klhl3	75.9284	40.1287	46.3993	38.1962	19.7287	12.7081	113.215	7.34245	68.1887	41.0203	17.2457	15.9443	29.1717	37.1642	44.5824	11.4871	39.8375	40.1778	34.8753	84.1312
ENSMUSG00000014177	trans-golgi network vesicle protein 23B	Tvp23b	1379.7	822.638	1012.08	896.213	1176.82	994.406	1160.21	851.724	1545.95	1534.92	1618.8	1274.55	1134.54	1616.17	1454.35	911.308	995.032	1128.33	1222.57	1482.69
ENSMUSG00000014195	DnaJ heat shock protein family (Hsp40) member C7	Dnajc7	3104.07	2622.7	1925.57	2891.73	2665.34	2986.4	2535.24	2355.88	2584.05	3091.79	3066.29	2298.97	2050.69	2252.72	2317.08	2173.93	3267.58	1965.36	1701.14	3038.62
ENSMUSG00000014226	calcyclin binding protein	Cacybp	1182.89	1129.34	1058.48	1366.68	2164.24	2223.91	1001.52	1667.78	1046.24	1071.3	1491.18	1354.27	1440.45	1253.1	1725.46	2649.69	1811.7	1041.27	2261.08	1164.97
ENSMUSG00000014232	clusterin associated protein 1	Cluap1	611.424	512.118	413.727	326.997	462.637	413.012	502.209	256.986	505.817	280.465	655.337	353.765	490.4	340.196	424.135	349.399	489.82	291.289	354.565	308.811
ENSMUSG00000014245	phosphatidylinositol glycan anchor biosynthesis, class L	Pigl	282.733	189.178	352.828	342.834	218.002	271.105	163.532	140.555	237.134	241.352	203.499	219.235	254.661	158.186	433.775	243.143	264.376	337.047	188.908	163.314
ENSMUSG00000014294	NADH:ubiquinone oxidoreductase subunit A2	Ndufa2	5420.89	3949.81	4176.9	3964.95	4683.59	4208.49	3911.23	3991.14	4362.04	4457.86	3275.54	4764.37	3538.45	3868.89	4206.41	6470.1	3412.44	5418.42	4472.76	4071.95
ENSMUSG00000014313	cytochrome c oxidase subunit 6C	Cox6c	6351.01	8617.16	6305.47	8068.71	9367.17	5879.6	7976.32	6202.27	5440.84	6552.76	7070.74	7445.01	8483.44	7561.49	9793.66	9810.92	7608.06	9160.54	6696.05	4132.33
ENSMUSG00000014349	ubiquitin-conjugating enzyme E2Z	Ube2z	640.396	585.688	631.224	571.079	578.05	778.369	723.8	658.722	625.911	702.115	758.812	696.568	717.466	745.19	750.671	782.078	602.995	518.963	748.85	774.997
ENSMUSG00000014353	transmembrane protein 87B	Tmem87b	425.599	554.158	599.324	643.745	426.139	455.372	549.624	660.82	749.058	819.452	695.577	612.861	499.072	629.886	379.553	581.055	707.116	511.151	714.943	780.936
ENSMUSG00000014355	anaphase promoting complex subunit 1	Anapc1	725.316	920.093	639.923	1176.63	828.604	848.263	1001.52	784.593	677.816	1193.41	654.188	789.245	663.853	637.509	889.238	953.427	755.102	852.662	1077.26	974.932
ENSMUSG00000014361	MER proto-oncogene tyrosine kinase	Mertk	5639.68	6040.32	6158.54	5279.46	5429.33	5013.33	6642.9	5695.64	6730.32	7231.98	5858.94	7147.05	8503.15	7640.58	5293.25	4271.28	5926.73	5934.04	5351.42	6534.52
ENSMUSG00000014402	tumor susceptibility gene 101	Tsg101	1364.71	1095.89	1386.18	1309.85	1041.67	1295.16	1263.75	1112.91	1036.06	977.81	1018.65	1139.02	894.861	1253.1	1210.95	1137.22	1202.37	1066.94	1298.14	1167.94
ENSMUSG00000014418	HPS5, biogenesis of lysosomal organelles complex 2 subunit 2	Hps5	358.662	557.024	476.559	2294.57	409.37	615.282	569.944	470.966	413.203	415.927	402.4	421.529	635.47	391.654	518.12	330.253	390.226	617.176	448.535	496.869
ENSMUSG00000014426	mitogen-activated protein kinase kinase kinase 4	Map3k4	386.636	447.148	318.028	396.868	311.713	221.332	319.324	296.845	306.34	341.518	273.632	306.929	397.366	280.161	314.487	306.322	307.835	350.44	304.19	345.433
ENSMUSG00000014444	piezo-type mechanosensitive ion channel component 1	Piezo1	461.565	444.282	408.894	399.662	418.248	490.32	429.635	501.384	388.777	383.492	469.083	453.417	547.955	476.464	515.71	442.252	424.632	405.126	432.066	334.545
ENSMUSG00000014470	ring finger protein 166	Rnf166	967.088	764.356	661.19	811.436	787.174	600.456	1142.79	619.912	1003.49	775.57	735.817	520.184	879.093	805.225	818.147	548.508	642.832	920.741	658.755	642.367
ENSMUSG00000014496	ankyrin repeat domain 28	Ankrd28	182.828	124.208	99.5651	151.853	100.616	103.783	135.471	138.458	134.342	98.258	151.762	131.541	123.783	122.928	110.853	90.9393	176.553	116.069	124.001	113.825
ENSMUSG00000014498	ankyrin repeat domain 52	Ankrd52	540.491	438.549	513.292	474.192	431.071	613.164	524.465	454.183	459.001	448.362	497.826	501.25	359.521	386.889	459.078	478.628	598.468	521.195	578.348	510.726
ENSMUSG00000014504	signal recognition particle 19	Srp19	1624.47	1393.04	1131.95	1601.44	1529.96	1412.71	1717.57	1719.18	995.351	1052.22	1580.86	1527.67	1695.11	1385.56	1742.33	2271.57	1809.89	1457.56	1189.63	1173.88
ENSMUSG00000014547	WD repeat and FYVE domain containing 2	Wdfy2	253.761	319.119	359.594	262.715	290.998	529.503	363.835	356.633	449.842	335.794	370.208	396.615	298.813	329.713	295.208	355.142	482.577	241.067	213.127	374.137
ENSMUSG00000014550	rabenosyn, RAB effector	Rbsn	275.74	324.851	395.361	212.408	202.219	261.574	336.741	311.53	387.759	291.912	226.494	309.918	303.543	224.891	332.56	343.655	150.296	279.013	205.377	350.382
ENSMUSG00000014551	mitochondrial ribosomal protein S25	Mrps25	338.681	457.658	811.987	768.582	917.383	1051.59	692.836	559.075	467.143	446.454	740.416	716.499	592.106	545.075	722.958	776.335	770.494	516.731	705.256	755.201
ENSMUSG00000014554	deoxyguanosine kinase	Dguok	652.385	503.519	523.925	536.61	591.86	593.043	549.624	499.286	764.324	812.775	853.088	894.876	643.354	704.215	542.218	538.935	846.547	707.576	479.535	1002.65
ENSMUSG00000014592	calmodulin binding transcription activator 1	Camta1	558.474	729.96	806.187	1090.92	741.798	516.795	900.88	695.435	1228.41	320.531	561.061	1354.27	710.37	906.235	436.184	1042.45	1481.23	532.356	1022.04	738.375
ENSMUSG00000014599	colony stimulating factor 1 (macrophage)	Csf1	904.148	677.41	603.191	632.566	1256.72	930.866	651.227	553.83	787.732	428.328	904.825	584.958	682.775	575.569	1406.15	1042.45	551.387	576.998	1052.07	737.385
ENSMUSG00000014601	striatin interacting protein 1	Strip1	318.7	451.925	368.294	479.781	342.292	510.441	513.821	400.688	526.172	449.316	508.174	419.535	490.4	487.9	471.127	646.148	684.481	440.84	501.817	581.99
ENSMUSG00000014606	solute carrier family 25 (mitochondrial carrier oxoglutarate carrier), member 11	Slc25a11	2687.47	2245.29	1920.74	1803.61	2476.93	1933.74	1772.73	1944.7	2098.58	2668.23	2489.13	2359.76	2253.32	2562.43	2149.59	2093.52	2108.67	2871.6	2425.77	2434.86
ENSMUSG00000014668	checkpoint with forkhead and ring finger domains	Chfr	241.772	414.663	334.461	351.219	476.447	426.779	442.215	242.301	485.463	326.255	363.31	578.979	387.116	491.711	355.454	566.696	581.265	448.652	830.226	461.237
ENSMUSG00000014748	testis expressed gene 261	Tex261	2375.76	2463.14	2071.53	2540.51	2129.71	2038.59	2027.22	2285.6	2310.27	1714.27	2154.56	2410.59	2114.55	2556.71	2036.33	2096.39	2369.43	2226.52	1985.95	2170.59
ENSMUSG00000014763	family with sequence similarity 120, member B	Fam120b	334.685	424.217	572.258	444.38	507.027	477.611	403.509	303.138	444.753	393.032	425.394	385.654	517.995	471.7	366.298	336.954	401.997	518.963	305.159	432.533
ENSMUSG00000014767	TATA box binding protein	Tbp	1292.78	1274.56	1107.78	999.622	866.089	651.288	1754.34	967.105	884.417	1354.62	885.28	1055.32	742.695	488.853	595.235	1121.9	753.291	565.837	1510.29	815.578
ENSMUSG00000014769	proteasome (prosome, macropain) subunit, beta type 1	Psmb1	3171.01	3236.09	4207.83	4117.73	4858.19	3935.26	3277.42	3376.48	3702.54	4328.12	4196.46	3601.43	3366.57	3293.32	4532.94	4796.81	3551.88	3878.27	3666.75	2959.44
ENSMUSG00000014771	programmed cell death 2	Pdcd2	853.196	1231.57	1065.25	1124.46	1247.84	1216.8	866.044	695.435	839.637	1063.67	1055.44	585.955	816.807	431.677	1014.55	1054.9	690.819	937.482	888.351	766.089
ENSMUSG00000014778	formin homology 2 domain containing 1	Fhod1	548.483	458.613	508.459	647.472	371.885	435.251	603.812	463.623	547.545	459.809	317.321	568.017	437.575	515.535	627.768	426.936	457.226	637.265	451.441	380.075
ENSMUSG00000014850	mutS homolog 3	Msh3	267.748	306.698	317.062	297.185	167.694	291.227	356.094	306.285	202.531	201.286	193.152	264.078	158.473	293.502	148.206	216.34	231.782	200.889	224.752	181.13
ENSMUSG00000014856	transmembrane protein 208	Tmem208	2215.91	2680.02	2926.05	3122.77	2700.86	3264.91	2952.29	3073.34	3074.6	2528.95	2814.5	2533.16	2414.94	3022.69	3565.39	4267.45	3394.34	2605.98	3087.43	2930.74
ENSMUSG00000014859	E2F transcription factor 4	E2f4	862.187	566.579	407.927	648.403	604.684	549.624	608.65	323.068	570.953	613.397	509.324	471.355	425.749	574.616	385.577	405.877	426.442	422.983	493.098	439.462
ENSMUSG00000014867	surfeit gene 4	Surf4	4171.07	4435.17	4535.53	4289.15	4474.46	4192.6	4680.51	3944.99	4230.75	4252.76	3849.24	4249.17	2512.71	3904.15	4807.67	5650.68	3881.44	3766.67	4366.19	3311.8
ENSMUSG00000014873	surfeit gene 2	Surf2	576.457	589.509	325.762	426.679	459.678	680.941	477.05	410.128	686.975	312.899	665.685	502.247	668.584	515.535	632.588	610.73	329.565	510.035	593.849	809.639
ENSMUSG00000014905	DnaJ heat shock protein family (Hsp40) member B9	Dnajb9	1621.47	1756.11	1587.24	1638.71	1469.79	1499.55	1586.94	1803.1	1617.19	2147.37	2392.56	1903.36	2112.19	2143.14	1633.88	1601.49	1437.77	1650.64	1787.36	1815.25
ENSMUSG00000014907	nuclear assembly factor 1 ribonucleoprotein	Naf1	200.811	178.668	161.431	163.964	120.345	126.022	114.182	156.289	106.863	167.897	306.974	137.52	116.687	184.868	248.215	129.23	133.093	135.042	138.532	140.549
ENSMUSG00000014932	YES proto-oncogene 1, Src family tyrosine kinase	Yes1	371.65	544.603	468.826	327.928	289.025	499.851	393.833	408.03	492.587	604.811	538.066	491.285	510.899	566.993	431.365	310.151	347.673	447.536	422.378	380.075
ENSMUSG00000014956	protein phosphatase 1 catalytic subunit beta	Ppp1cb	2171.95	2771.74	1971.97	2385.86	1989.64	2409.24	2370.74	2071.62	1929.64	2534.67	2094.78	2167.43	2767.37	2307.04	2320.69	2081.08	1951.13	2032.33	2597.24	2132.97
ENSMUSG00000014959	golgi reassembly stacking protein 2	Gorasp2	1698.4	1768.53	1608.51	1444.93	1544.76	1486.84	1681.77	2412.52	1356.65	1429.99	1788.96	1597.42	2005.75	1627.6	1686.9	2326.13	1390.69	2131.66	2102.2	1165.96
ENSMUSG00000014980	tRNA splicing endonuclease subunit 15	Tsen15	821.226	625.816	262.929	564.558	425.153	785.782	699.609	443.694	311.429	372.999	679.481	388.643	517.995	579.381	359.069	706.455	668.184	531.24	455.316	606.735
ENSMUSG00000015002	EFR3 homolog A	Efr3a	1032.03	948.757	944.419	1059.25	1060.42	925.571	1084.73	1149.62	1049.29	1110.41	1229.04	1038.38	947.686	904.33	835.016	879.719	826.628	1085.92	1482.2	1102.61
ENSMUSG00000015013	trafficking protein particle complex 2-like	Trappc2l	1444.64	1011.82	1012.08	994.032	1623.67	1640.4	1168.92	1320.59	1329.17	1386.11	1607.3	1551.58	1676.98	1262.63	1415.79	2234.24	1077.42	1632.78	1095.67	1139.24
ENSMUSG00000015016	acyl-CoA synthetase family member 3	Acsf3	74.9294	203.51	114.065	43.7859	113.44	99.5465	33.8677	17.8317	213.726	97.304	80.48	148.482	175.819	105.775	144.592	45.9483	89.6344	101.561	89.1257	110.855
ENSMUSG00000015023	DEAD box helicase 19a	Ddx19a	418.605	526.45	583.858	352.15	328.482	524.208	404.477	369.22	413.203	462.671	403.55	382.664	313.793	421.195	361.479	433.637	240.836	247.763	509.567	236.557
ENSMUSG00000015027	galactosamine (N-acetyl)-6-sulfate sulfatase	Galns	542.489	617.217	595.457	661.446	567.199	700.003	592.2	649.282	503.782	439.776	478.281	671.655	706.428	542.217	792.843	644.233	354.011	304.682	478.566	415.707
ENSMUSG00000015087	RAB, member RAS oncogene family-like 6	Rabl6	777.267	827.415	695.023	996.827	747.717	724.36	777.021	1678.27	827.424	745.043	838.142	608.875	701.697	891.942	956.714	973.53	886.384	824.761	757.569	1150.12
ENSMUSG00000015090	prostaglandin D2 synthase (brain)	Ptgds	1490.59	1094.94	1114.55	1668.52	691.49	992.288	621.23	671.309	314.482	823.268	3923.98	662.687	590.53	406.901	421.725	523.619	727.94	3239.89	1494.79	508.746
ENSMUSG00000015092	endothelial differentiation-related factor 1	Edf1	9816.75	8088.79	9101.99	7909.4	10384.2	6992.61	7133.5	8172.14	6868.74	5300.21	8768.87	7224.78	9085.01	7147.92	10088.9	7527.86	7735.72	7099.19	7071.93	6640.43
ENSMUSG00000015095	F-box and WD-40 domain protein 5	Fbxw5	657.38	1047.17	565.491	531.952	392.601	511.5	958.939	411.177	1114.43	600.041	486.329	420.532	584.222	412.618	465.103	507.346	708.021	520.079	357.472	747.283
ENSMUSG00000015112	solute carrier family 25 (mitochondrial carrier, adenine nucleotide translocator), member 13	Slc25a13	53.9491	40.1287	70.5656	190.049	78.9147	162.028	54.1883	148.947	54.958	62.9614	146.014	106.628	51.2476	43.8347	108.444	139.759	90.5398	81.4717	96.8758	49.489
ENSMUSG00000015120	ubiquitin-conjugating enzyme E2I	Ube2i	9424.12	7417.12	7893.68	8884.8	8245.6	9304.42	9277.8	7527.06	7531.29	7818.66	8545.83	8068.83	5921.85	8272.38	9857.53	8466.93	9026.82	6916.16	7096.15	10125.4
ENSMUSG00000015126	TSR3 20S rRNA accumulation	Tsr3	327.691	502.564	381.827	492.824	333.415	343.118	260.297	189.855	211.69	148.818	149.463	169.409	365.829	195.35	327.741	284.305	329.565	635.032	93.0008	212.803
ENSMUSG00000015127	unkempt family like zinc finger	Unkl	77.9265	155.737	61.8657	121.11	72.0097	41.3012	162.565	411.177	104.827	167.897	73.5817	44.8435	82.7845	88.6224	119.288	81.3668	153.918	131.694	163.72	149.457
ENSMUSG00000015133	leucine-rich repeat kinase 1	Lrrk1	800.246	667.856	984.051	556.174	699.381	949.928	860.239	667.114	744.987	925.342	727.769	933.74	1091.97	621.31	694.039	881.633	700.778	753.334	821.507	872.985
ENSMUSG00000015143	actinin, alpha 1	Actn1	255.759	239.817	297.729	175.143	130.209	290.168	211.915	213.98	223.903	331.978	186.254	257.102	256.238	367.831	285.568	182.836	230.876	117.185	298.377	170.242
ENSMUSG00000015149	sirtuin 2	Sirt2	2297.83	2300.71	2261.96	2398.91	1821.94	2054.47	2111.41	2427.2	2061.94	1568.31	2330.47	2207.29	2716.12	2979.81	2225.5	2203.6	1997.31	2008.89	2109.95	2216.12
ENSMUSG00000015165	heterogeneous nuclear ribonucleoprotein L	Hnrnpl	2250.88	2895.95	1917.84	3151.65	1923.55	2726.94	2494.6	2317.07	2237	2036.71	2713.33	2161.45	2007.33	1829.62	2530.35	2923.46	3263.96	1776.75	2101.24	2486.33
ENSMUSG00000015176	nucleolar and coiled-body phosphoprotein 1	Nolc1	573.459	606.707	479.459	736.907	576.077	457.49	449.956	431.107	380.635	351.058	570.258	284.009	353.214	416.43	612.104	877.804	602.09	412.939	756.6	311.78
ENSMUSG00000015189	CAS1 domain containing 1	Casd1	754.289	683.143	758.822	661.446	729.961	604.692	671.547	907.317	752.111	877.644	930.119	897.866	716.677	768.061	785.614	707.412	674.521	766.726	662.63	879.914
ENSMUSG00000015202	Cnksr family member 3	Cnksr3	27.9736	32.4851	57.0324	31.6749	13.8101	88.9565	48.3824	27.2719	23.408	68.6852	27.5931	52.8156	108.803	70.5167	34.9429	46.9056	61.5671	59.1507	107.532	28.7036
ENSMUSG00000015214	myotubularin related protein 1	Mtmr1	313.704	299.054	260.029	266.442	313.686	304.994	236.106	332.508	219.832	509.415	266.734	403.591	204.202	416.43	254.24	203.896	473.523	364.948	370.066	325.637
ENSMUSG00000015217	high mobility group box 3	Hmgb3	77.9265	119.431	157.564	96.8879	198.273	55.0683	190.627	70.2777	108.898	86.8104	35.6411	99.6521	126.936	179.151	50.607	48.8201	107.742	101.561	93.9695	31.6729
ENSMUSG00000015222	microtubule-associated protein 2	Map2	65.9378	61.1485	57.0324	104.341	79.9011	208.624	139.341	65.0331	61.0645	42.9282	143.714	47.833	18.1338	47.6464	266.289	173.263	172.026	193.077	67.8131	168.262
ENSMUSG00000015243	ATP-binding cassette, sub-family A (ABC1), member 1	Abca1	1723.38	1764.71	1913	1662.93	1716.39	1753.71	1965.29	2523.7	1900.12	1948.94	1783.21	2643.77	3244.37	2349.92	2139.95	2453.45	1644.2	1858.22	2214.58	1420.33
ENSMUSG00000015247	nipsnap homolog 3B	Nipsnap3b	968.087	1063.41	1009.18	1019.19	1041.67	967.931	788.633	996.475	984.156	551.389	792.153	794.227	689.083	891.942	1104.92	1188.91	1068.37	624.988	840.882	779.946
ENSMUSG00000015289	L antigen family, member 3	Lage3	1076.98	1396.86	1270.18	1212.03	1341.55	1176.56	952.165	930.393	1206.02	794.649	889.879	941.713	1032.05	762.343	1226.62	982.145	1870.55	1789.03	1131.51	877.934
ENSMUSG00000015290	ubiquitin-like 4A	Ubl4a	723.318	471.99	889.32	809.573	710.232	786.841	373.512	609.423	493.605	480.796	616.247	461.389	592.106	554.605	638.612	747.617	690.819	512.267	388.472	635.438
ENSMUSG00000015291	guanosine diphosphate (GDP) dissociation inhibitor 1	Gdi1	783.262	1402.59	862.253	967.016	1094.94	1098.19	838.95	1039.48	1397.36	1212.48	1462.44	1279.53	839.672	1246.43	1086.85	679.652	1333.65	1016.72	834.101	1272.86
ENSMUSG00000015305	SAM and SH3 domain containing 1	Sash1	25.9755	16.2426	41.566	27.0168	22.688	22.2391	58.0588	65.0331	19.3371	43.8822	68.9829	30.8922	40.2096	23.8232	33.738	39.2475	14.4864	92.6322	63.938	29.6934
ENSMUSG00000015314	SLAM family member 6	Slamf6	825.222	1514.38	1434.51	888.76	1603.94	1379.88	940.553	996.475	1118.5	766.031	1042.79	1527.67	925.61	640.368	973.583	1363.13	1088.29	1633.9	930.008	1185.76
ENSMUSG00000015316	signaling lymphocytic activation molecule family member 1	Slamf1	243.77	202.554	203.963	133.221	132.182	188.503	200.303	166.778	195.406	200.332	139.115	91.68	114.321	216.315	161.461	184.75	128.566	41.2939	98.8133	117.784
ENSMUSG00000015335	zinc finger, DHHC domain containing 12	Zdhhc12	356.664	389.821	461.093	703.369	588.901	193.798	331.903	401.737	397.937	704.977	532.318	379.675	652.027	742.332	653.072	611.687	609.333	370.529	349.722	352.361
ENSMUSG00000015337	endonuclease G	Endog	84.92	152.871	208.797	142.537	116.399	181.09	197.4	137.409	124.164	97.304	106.923	69.7565	231.797	227.75	215.682	149.332	204.62	200.889	46.5004	75.2232
ENSMUSG00000015340	cytochrome b-245, beta polypeptide	Cybb	409.614	541.737	640.89	714.548	1310.97	728.596	733.477	417.471	615.733	636.292	633.493	837.078	487.246	608.922	680.785	1569.9	437.307	1315.82	1426.98	275.159
ENSMUSG00000015341	golgi autoantigen, golgin subfamily a, 7	Golga7	1190.88	1413.1	1613.34	1229.73	1692.72	1846.91	1731.12	1496.81	2008	1709.5	2022.35	1901.36	1480.66	1757.2	1807.39	1272.19	1567.24	1935.23	1511.26	1646
ENSMUSG00000015342	X-linked Kx blood group	Xk	140.867	221.663	162.397	286.937	277.188	148.261	260.297	91.2561	119.076	164.081	175.906	181.367	167.934	89.5753	121.698	262.288	180.174	198.657	191.814	122.733
ENSMUSG00000015355	CD48 antigen	Cd48	4149.09	5140.29	4648.63	4622.67	4828.59	4653.27	4951.45	5307.54	5287.17	5938.41	5021.95	6570.07	7669	5950.09	5465.56	4971.99	4804.04	5670.65	7412.94	4763.81
ENSMUSG00000015357	caseinolytic mitochondrial matrix peptidase chaperone subunit	Clpx	535.495	625.816	481.393	486.303	714.178	464.903	455.762	422.715	838.619	602.903	693.278	460.393	672.526	517.44	480.767	570.525	470.807	428.563	709.131	610.694
ENSMUSG00000015396	CD83 antigen	Cd83	1753.35	1159.91	1943.94	2018.81	2018.24	1486.84	1854.98	1620.58	2736.71	1629.37	2688.03	2192.35	2604.16	2348.02	1708.59	3148.42	2291.56	2010.01	1836.77	2200.28
ENSMUSG00000015461	activating transcription factor 6 beta	Atf6b	717.324	1029.01	830.354	786.282	694.449	679.882	682.191	840.186	798.927	690.668	685.23	774.297	919.302	620.357	889.238	726.558	670.9	675.21	809.882	704.723
ENSMUSG00000015468	notch 4	Notch4	57.9454	65.9257	74.4322	99.6827	115.413	25.4161	38.7059	149.996	109.916	116.383	79.3303	179.374	117.475	90.5283	37.3528	47.8628	45.2699	61.3828	81.3757	67.305
ENSMUSG00000015474	palmitoyl-protein thioesterase 2	Ppt2	497.531	773.91	879.653	767.65	727.002	783.664	824.436	731.098	742.951	610.535	803.65	830.102	607.875	890.989	1002.5	757.19	714.359	831.457	826.351	619.602
ENSMUSG00000015478	ring finger protein 5	Rnf5	1361.72	1891.78	1614.31	2331.83	1624.66	2697.29	1614.04	1666.74	1992.74	1764.83	2368.41	1901.36	1442.03	2613.88	2741.21	1814.96	2473.55	1164.04	2325.99	2326.97
ENSMUSG00000015488	calcium channel flower domain containing 1	Cacfd1	560.472	524.539	196.23	455.559	391.614	505.146	409.315	693.337	556.704	491.29	381.705	488.295	433.633	429.771	577.161	702.626	504.307	470.973	327.44	509.736
ENSMUSG00000015501	human immunodeficiency virus type I enhancer binding protein 2	Hivep2	193.817	201.599	173.997	232.904	180.517	242.512	118.053	138.458	293.109	160.265	148.313	120.579	186.857	115.304	87.9598	506.389	258.944	145.087	174.376	158.365
ENSMUSG00000015522	aryl hydrocarbon receptor nuclear translocator	Arnt	942.112	860.856	958.918	761.129	772.378	1060.06	957.971	1054.17	1059.47	1194.36	881.831	1251.63	705.64	1100.63	825.377	879.719	1259.41	965.383	859.288	992.748
ENSMUSG00000015536	molybdenum cofactor synthesis 2	Mocs2	976.08	673.588	817.787	1336.87	710.232	691.531	791.536	884.24	497.675	550.435	865.735	579.975	764.771	779.496	580.776	690.182	594.846	431.911	776.944	656.224
ENSMUSG00000015542	N-acetyltransferase 9 (GCN5-related, putative)	Nat9	579.454	1037.61	893.186	716.411	498.149	187.444	517.691	233.909	597.414	515.139	472.533	916.8	838.883	1070.14	677.17	259.416	398.375	832.573	383.628	734.416
ENSMUSG00000015568	lipoprotein lipase	Lpl	4516.74	3454.89	3287.58	6881.83	6517.37	4995.33	5153.69	6195.98	2683.78	2567.11	4755.22	3453.94	4762.87	3953.7	4258.22	7479.04	4809.47	2147.28	5223.54	1435.18
ENSMUSG00000015575	ATPase, H+ transporting, lysosomal V0 subunit E	Atp6v0e	5371.94	5320.87	6313.2	5437.83	5914.66	5490.94	5742.99	4876.43	6312.03	6083.41	5232.35	6798.27	5147.62	6891.58	6684.95	6081.45	5250.4	6973.08	7966.1	5880.28
ENSMUSG00000015597	zinc finger protein 318	Zfp318	228.784	422.307	186.564	413.637	316.645	239.335	463.503	532.852	662.55	426.421	620.846	347.786	346.118	675.627	250.625	463.312	298.781	312.494	327.44	348.402
ENSMUSG00000015656	heat shock protein 8	Hspa8	40430.9	49434.7	37435.5	39087.7	39907.2	43979.4	39332	39834.9	31977.4	31662.9	38455.6	38218.6	40345.2	32736	43698	46772.5	33828.4	31471.5	35799.5	30596.1
ENSMUSG00000015659	serine active site containing 1	Serac1	67.936	27.7079	154.664	76.3924	116.399	40.2422	55.1559	52.4461	75.3129	85.8565	100.025	87.6939	92.2456	129.598	50.607	13.4016	84.202	74.7754	92.032	187.068
ENSMUSG00000015668	PDZ domain containing 11	Pdzd11	974.082	1297.49	1031.42	919.503	1094.94	1026.18	1000.55	982.839	663.567	674.45	1057.74	610.868	962.666	1046.32	814.532	964.914	831.155	793.512	731.412	769.058
ENSMUSG00000015671	proteasome subunit alpha 2	Psma2	6206.15	4769.58	5579.51	6454.22	5959.05	6733.16	6575.16	6079.55	6818.87	5312.61	6063.59	5310.46	4317.41	4810.39	5766.79	7516.38	5225.05	4924.01	5150.89	4569.81
ENSMUSG00000015672	mitochondrial ribosomal protein L32	Mrpl32	1070.99	1472.34	954.085	1245.57	1617.75	1110.9	1141.82	1452.76	1536.79	1206.76	1299.18	1294.48	895.65	1345.54	2025.49	1633.08	1703.96	1547.96	1285.54	808.65
ENSMUSG00000015697	SET domain, bifurcated 1	Setdb1	624.411	745.247	682.456	735.044	921.329	803.785	497.371	803.473	826.406	727.872	897.927	761.342	714.312	551.746	1106.13	737.087	686.292	473.205	505.692	698.784
ENSMUSG00000015711	prune exopolyphosphatase	Prune1	176.833	91.7227	101.498	79.1872	154.87	108.019	113.215	115.381	192.353	64.8693	139.115	117.59	97.7646	130.551	60.2465	52.6491	75.148	109.373	131.751	106.896
ENSMUSG00000015714	ceramide synthase 2	Cers2	3247.94	4469.57	3854.04	4917.06	3954.61	4324.98	3880.27	4923.64	3525.46	3357.94	3246.79	3999.04	3892.45	3893.67	4213.64	4180.34	3735.67	3730.96	3966.1	3504.81
ENSMUSG00000015733	capping protein (actin filament) muscle Z-line, alpha 2	Capza2	11637	11291.4	10990.8	11340.5	11140.8	11289	11303.1	11225.6	11953.4	13213.3	12600.9	12015.1	11117.6	12433.8	11062.5	10433.1	12284.4	12142.6	12771.1	13117.5
ENSMUSG00000015745	pleckstrin homology domain containing, family O member 1	Plekho1	4826.45	3741.52	5247.95	4349.71	3942.78	4372.63	5474.95	5345.3	4390.54	5783.87	4817.3	5302.49	5906.08	5756.64	4124.47	3583.97	4118.65	5205.26	5831.92	4972.65
ENSMUSG00000015747	vacuolar protein sorting 45	Vps45	298.718	410.841	485.259	424.816	290.998	992.288	340.612	355.584	444.753	472.211	524.27	285.005	212.875	410.712	571.136	409.706	664.562	226.558	592.88	634.448
ENSMUSG00000015748	pre-mRNA processing factor 3	Prpf3	940.114	1017.55	1220.88	769.513	1228.11	596.22	919.265	642.989	600.467	790.834	1043.94	785.259	910.63	971.035	735.007	1223.37	1186.98	1123.86	605.474	754.212
ENSMUSG00000015749	acidic (leucine-rich) nuclear phosphoprotein 32 family, member E	Anp32e	5753.58	3528.46	5121.32	7278.7	4139.08	5218.78	5165.3	6651.21	3701.53	3015.47	4359.72	4572.04	5370.74	3471.52	3834.08	5158.65	4032.64	4195.23	6047.96	3023.78
ENSMUSG00000015750	aph1 homolog A, gamma secretase subunit	Aph1a	514.515	617.217	458.193	462.081	865.102	347.354	462.535	540.194	428.469	436.914	493.228	630.798	418.653	551.746	547.038	569.567	323.227	570.302	369.097	363.249
ENSMUSG00000015755	TGF-beta activated kinase 1/MAP3K7 binding protein 2	Tab2	3276.91	3715.72	2977.29	3387.35	2936.61	2909.09	3263.87	2783.84	3388.06	3058.4	3331.87	3106.16	3569.98	3195.17	3290.66	2318.47	3012.26	2924.05	3432.31	4070.96
ENSMUSG00000015757	peptidylprolyl isomerase (cyclophilin)-like 4	Ppil4	612.423	575.178	673.756	732.249	767.445	522.09	565.106	697.532	661.532	704.977	858.837	628.805	525.09	585.098	561.497	801.224	726.129	627.22	808.913	866.057
ENSMUSG00000015759	cornichon family AMPA receptor auxiliary protein 1	Cnih1	3005.17	2420.14	2778.16	2750.13	3134.89	2908.03	2901.97	3445.71	2084.33	3050.77	2929.47	2776.31	2112.19	2432.83	3170.17	3680.65	2664.59	2794.59	3020.59	2378.44
ENSMUSG00000015766	epidermal growth factor receptor pathway substrate 8	Eps8	121.885	422.307	207.83	277.621	235.758	363.239	215.785	123.773	112.969	142.14	409.298	171.402	197.894	144.845	204.838	509.26	192.85	255.575	223.783	135.6
ENSMUSG00000015776	mediator complex subunit 22	Med22	693.346	793.974	962.785	653.062	616.521	650.229	601.877	585.298	918.003	765.077	595.552	585.955	659.123	701.356	769.95	691.139	849.263	666.282	502.785	757.181
ENSMUSG00000015790	surfeit gene 1	Surf1	1138.93	994.618	684.389	663.309	742.785	1036.77	837.015	1278.63	1170.4	1164.79	922.071	888.897	419.442	943.4	967.558	789.736	814.858	440.84	668.443	1124.39
ENSMUSG00000015804	mediator complex subunit 28	Med28	2646.51	2311.22	2188.5	3747.88	3706.03	3525.43	3089.7	2883.48	2944.33	3555.41	2647.79	2277.05	2078.29	3421.97	3019.55	3613.64	2861.06	3283.42	4168.57	3624.57
ENSMUSG00000015806	quinoid dihydropteridine reductase	Qdpr	1959.15	1509.6	1335.91	1881.86	1155.11	956.282	1330.52	1450.66	1149.03	1339.36	1163.51	1584.47	1626.52	1333.15	1144.68	1419.61	878.236	1139.49	1452.17	1283.74
ENSMUSG00000015837	sequestosome 1	Sqstm1	2693.46	2474.6	2690.19	2540.51	1968.92	3398.35	1947.87	2785.93	2816.09	3396.1	2427.05	2889.91	2899.82	3607.79	2523.12	3112.04	2124.06	3882.74	4090.1	2922.82
ENSMUSG00000015839	nuclear factor, erythroid derived 2, like 2	Nfe2l2	6026.32	6176.95	6690.2	5611.11	5603.93	5314.09	6468.72	6099.48	7165.92	5723.77	6839.65	6099.71	6642.47	6936.37	5331.81	4915.51	6086.08	6207.47	6311.46	6708.72
ENSMUSG00000015846	retinoid X receptor alpha	Rxra	655.382	437.594	760.755	586.917	540.566	325.115	523.497	375.514	575.024	775.57	332.267	380.671	553.474	516.488	561.497	298.664	275.241	689.719	391.378	623.561
ENSMUSG00000015852	Fc receptor-like S, scavenger receptor	Fcrls	64355.3	67175.4	63504.2	68553.8	66784.5	67379.2	59132.9	71627.7	66779.1	59696	68053.9	72951.3	70130.3	69478.1	80141	85745.3	62803.8	69060.1	70164.2	61709.8
ENSMUSG00000015869	phosphoribosyl pyrophosphate synthetase-associated protein 1	Prpsap1	760.283	1144.62	777.188	956.768	879.899	1193.5	1190.21	469.917	1132.75	782.248	1050.84	1223.73	1412.07	1126.36	1143.48	1040.54	969.681	856.01	1233.23	1019.47
ENSMUSG00000015880	non-SMC condensin I complex, subunit G	Ncapg	17.983	345.871	223.297	273.895	117.386	156.733	88.0559	16.7827	26.4613	20.0332	20.6949	119.583	202.625	132.457	165.075	31.5895	317.795	29.0173	155.97	61.3663
ENSMUSG00000015882	ligand dependent nuclear receptor corepressor-like	Lcorl	425.599	396.51	748.188	648.403	1256.72	451.136	560.268	589.494	485.463	553.297	579.456	593.927	480.939	384.983	800.073	294.835	706.21	266.736	438.847	606.735
ENSMUSG00000015889	leukotriene A4 hydrolase	Lta4h	711.329	562.757	688.256	584.122	757.581	534.798	770.247	583.2	409.132	522.771	579.456	500.254	726.139	604.157	608.489	541.807	530.563	595.971	647.13	386.014
ENSMUSG00000015932	destrin	Dstn	4101.13	4200.13	3830.84	4219.28	4114.41	4162.95	3693.51	3568.43	4489.26	3330.28	4649.45	4165.46	4085.61	4445.41	3682.26	3628.96	4085.16	3597.03	4220.88	3421.67
ENSMUSG00000015937	macroH2A.1 histone	Macroh2a1	1461.62	1772.35	1498.31	1841.8	1520.09	1523.91	1981.74	1707.64	1493.03	1457.65	1143.97	1576.5	1680.92	1280.74	1657.98	2028.43	1798.12	1552.43	1894.89	1311.46
ENSMUSG00000015944	cytosolic arginine sensor for mTORC1 subunit 2	Castor2	122.884	119.431	139.198	76.3924	145.006	70.9534	107.409	290.551	82.437	71.5471	233.392	196.315	141.916	114.351	44.5824	50.7346	58.8509	284.593	52.3129	160.344
ENSMUSG00000015947	Fc receptor, IgG, high affinity I	Fcgr1	8212.26	7829.87	7485.75	7650.42	9676.91	8292.01	6707.73	6673.24	8176.53	6546.08	7370.82	8803.27	9857.67	7608.18	10351.5	9692.22	6651.96	7942.93	7033.18	8221.11
ENSMUSG00000015950	neutrophil cytosolic factor 1	Ncf1	6653.73	6282.05	6949.26	5506.77	4887.78	5971.73	6395.18	5407.19	7437.65	7368.39	5912.98	5935.28	8250.86	6682.89	5539.06	4754.69	6273.5	6104.79	5768.95	6972.99
ENSMUSG00000015961	adenylosuccinate synthetase, non muscle	Adss	1144.92	1133.16	1092.32	1484.99	1501.35	1670.05	1447.6	1359.4	1224.34	1136.17	1752.16	1055.32	1309.57	1064.42	1354.34	1604.36	1603.46	1181.9	1094.7	1062.03
ENSMUSG00000015968	calcium channel, voltage-dependent, L type, alpha 1D subunit	Cacna1d	144.863	202.554	206.863	194.707	171.639	193.798	128.697	240.203	235.098	202.24	108.073	243.151	312.216	254.432	207.248	153.161	166.593	165.175	176.314	162.324
ENSMUSG00000015971	ARP8 actin-related protein 8	Actr8	380.641	328.673	416.627	343.766	333.415	386.537	432.538	324.117	272.755	462.671	336.866	407.577	369.771	349.725	274.724	345.57	325.943	325.887	369.097	481.033
ENSMUSG00000015994	farnesyltransferase, CAAX box, alpha	Fnta	868.182	726.138	961.818	887.828	758.567	862.03	558.333	650.331	731.756	836.624	739.266	821.134	1180.27	809.99	988.042	603.071	754.196	849.314	789.538	797.762
ENSMUSG00000016018	Mtr4 exosome RNA helicase	Mtrex	800.246	850.346	817.787	935.341	1003.2	917.099	745.089	840.186	855.92	649.647	795.602	630.798	991.049	831.907	836.221	909.393	900.871	957.571	651.974	877.934
ENSMUSG00000016087	Friend leukemia integration 1	Fli1	3338.85	3094.69	3359.11	3048.24	3337.1	3480.95	3684.8	3007.26	3783.96	3234.88	3696.33	4398.65	5857.99	4327.25	2912.31	2661.17	2597.59	3753.28	2912.09	5103.3
ENSMUSG00000016181	UTP25 small subunit processome component	Utp25	362.658	397.465	302.562	260.852	149.938	227.686	346.418	279.013	257.489	406.387	201.2	182.363	249.93	241.091	384.372	221.126	195.566	235.487	602.567	202.905
ENSMUSG00000016206	histocompatibility 2, M region locus 3	H2-M3	486.541	536.96	636.057	563.627	570.159	765.661	568.977	478.308	912.914	614.351	469.083	527.16	734.811	986.281	712.113	520.747	569.495	671.862	743.037	524.583
ENSMUSG00000016239	LON peptidase N-terminal domain and ring finger 3	Lonrf3	438.587	258.925	498.792	238.493	325.523	447.959	234.171	393.345	295.145	445.5	232.242	472.351	585.799	304.937	407.266	382.903	343.146	306.914	191.814	298.913
ENSMUSG00000016252	ATP synthase, H+ transporting, mitochondrial F1 complex, epsilon subunit	Atp5e	30591.2	23745.7	24712.4	30305.4	37441.1	34128.6	27247	26126.5	27501.4	24190.5	23987.6	32249.4	17398.9	25387.9	41023	43968.7	32155.2	31711.4	31310.3	26191.5
ENSMUSG00000016253	negative elongation factor complex member C/D, Th1l	Nelfcd	829.218	580.91	753.022	583.19	485.325	733.891	398.671	395.443	811.14	683.99	438.041	784.262	886.189	728.038	692.834	586.798	474.428	579.23	459.191	554.276
ENSMUSG00000016256	cathepsin Z	Ctsz	28409.2	29292	25234.4	26986.1	27946.7	25474.4	26487.4	28758.3	28081.5	20508.3	24069.3	28521.4	42244.6	29684.7	30837.8	33336.5	23274.2	25010.7	23390.7	22899.5
ENSMUSG00000016257	PRELI domain containing 3B	Prelid3b	1163.9	1236.35	1124.22	1382.52	1677.92	1304.69	1624.68	1143.32	960.748	1081.79	1268.14	1606.39	1084.08	1263.58	1954.4	2559.7	1246.73	1481	833.132	987.8
ENSMUSG00000016308	ubiquitin-conjugating enzyme E2A	Ube2a	1358.72	1879.36	1595.94	1610.76	1881.13	1904.09	2020.45	2062.18	1863.48	1705.68	1923.47	1374.2	1979.73	1644.76	1872.46	1598.62	1255.79	1833.67	1186.73	1875.63
ENSMUSG00000016319	solute carrier family 25 (mitochondrial carrier, adenine nucleotide translocator), member 5	Slc25a5	18521.5	19392.7	16689.2	18711.5	22042.8	20019.4	16885.4	19994.5	15950	11471.4	18239.1	15663.3	15064.4	18217.1	20121.1	24150.6	18509	15177.2	15529.2	15760.3
ENSMUSG00000016344	pancreatic progenitor cell differentiation and proliferation factor	Ppdpf	980.076	1028.06	1316.58	611.139	954.868	1060.06	845.724	1227.24	1182.62	1041.73	1324.47	1347.3	1919.81	1092.06	1204.93	1052.02	1496.62	979.892	1214.82	621.581
ENSMUSG00000016382	plastin 3 (T-isoform)	Pls3	259.755	269.435	337.361	401.526	410.356	431.015	387.059	331.459	340.943	518.955	338.016	394.622	346.118	422.148	392.807	359.928	417.388	210.933	336.159	359.29
ENSMUSG00000016409	NFKB activating protein	Nkap	397.625	319.119	443.693	530.088	437.977	418.307	466.406	448.938	484.445	675.404	623.145	455.41	437.575	495.523	557.882	541.807	462.658	437.492	536.692	553.287
ENSMUSG00000016427	NADH:ubiquinone oxidoreductase subunit A1	Ndufa1	4704.57	4872.77	6331.57	5514.22	7458.42	4313.33	4308.93	5016.99	3923.39	5191.46	5261.09	5860.54	4025.69	7340.41	7376.58	9471.09	6123.21	5518.87	5185.76	3810.65
ENSMUSG00000016477	E2F transcription factor 3	E2f3	711.329	434.727	700.822	494.687	802.957	564.45	605.747	767.81	721.579	790.834	554.162	574.993	521.148	683.25	518.12	604.986	743.332	660.702	588.036	686.907
ENSMUSG00000016481	complement component (3b/4b) receptor 1-like	Cr1l	4094.14	4883.28	4157.57	5092.2	4484.33	4407.58	4023.48	4767.35	4091.32	4729.74	4865.59	4522.21	6265.61	4791.33	4799.23	4044.41	4269.86	4910.62	4275.13	4807.36
ENSMUSG00000016487	PTPRF interacting protein, binding protein 1 (liprin beta 1)	Ppfibp1	186.824	171.98	168.197	124.836	125.277	201.211	136.438	130.066	103.81	100.166	172.457	140.51	108.014	178.198	201.223	201.981	159.35	123.882	238.314	156.385
ENSMUSG00000016494	CD34 antigen	Cd34	5184.11	5909.43	5808.61	5676.33	4255.47	5342.68	4597.29	4648.82	5646.43	4952.01	4417.2	6659.75	4550.78	5785.23	5451.1	3701.71	4947.09	5968.64	5661.42	5361.63
ENSMUSG00000016495	plasminogen receptor, C-terminal lysine transmembrane protein	Plgrkt	1916.19	3046.91	2756.89	2866.58	2965.22	1664.76	2446.21	2661.11	2514.84	2469.8	2255.74	3212.78	3202.58	2537.65	3454.53	3211.59	2638.33	2448.61	2054.74	2904.01
ENSMUSG00000016496	CD274 antigen	Cd274	308.709	316.252	185.597	537.541	426.139	496.674	510.918	353.486	429.487	191.746	344.914	451.424	488.035	461.218	360.274	560.952	419.199	227.674	325.503	359.29
ENSMUSG00000016503	general transcription factor III A	Gtf3a	1093.97	1231.57	904.786	844.042	1097.9	719.065	999.58	932.491	1056.42	919.618	974.958	1154.97	838.883	940.541	953.099	1375.58	1044.83	969.847	1124.73	908.617
ENSMUSG00000016510	mitochondrial translational initiation factor 3	Mtif3	231.782	297.143	614.79	241.288	405.424	1066.42	1067.32	843.332	1255.89	501.783	834.693	448.435	228.643	843.342	844.655	139.759	200.093	495.526	38.7503	779.946
ENSMUSG00000016520	ligand of numb-protein X 2	Lnx2	95.9096	249.371	472.693	121.11	480.393	232.981	122.891	186.708	342.979	392.078	340.315	138.516	710.37	161.045	437.389	109.127	107.742	262.272	456.285	481.033
ENSMUSG00000016528	MAP kinase-activated protein kinase 2	Mapkapk2	1346.73	1748.46	1514.74	1662	1887.05	1549.33	1528.88	1871.28	1484.88	1222.98	1469.34	1746.9	1486.18	1525.64	1592.92	2262	1413.33	1853.76	1742.8	1122.41
ENSMUSG00000016534	lysosomal-associated membrane protein 2	Lamp2	21001.2	20521	21331.1	22574.9	20585.9	21485.1	20884.7	18679.2	24456.3	23343.4	21516.9	24484.5	20685.9	24271.1	22471.9	20616.4	19564.7	21327.7	21325.3	21276.3
ENSMUSG00000016541	ataxin 10	Atxn10	1575.51	1335.71	1669.41	1293.08	1357.33	1466.72	1303.42	1448.56	1432.98	1111.36	1610.75	1445.95	1723.5	1775.31	1431.46	1555.54	1414.23	1662.91	1238.07	1144.18
ENSMUSG00000016554	eukaryotic translation initiation factor 3, subunit D	Eif3d	1719.38	1590.82	1448.04	1524.12	2135.63	1618.16	1780.47	1257.66	1427.89	1115.18	1769.41	1307.44	1892.22	1587.58	1820.65	1853.25	1249.45	1486.58	1635.26	1639.07
ENSMUSG00000016559	H3.3 histone B	H3f3b	9010.51	6730.15	7934.28	8779.53	7614.28	8938.01	7040.6	8485.77	7882.41	7972.25	11182.1	8343.87	9467.4	8810.78	8659.83	9349.52	10842.1	8272.16	6383.15	10304.6
ENSMUSG00000016619	nucleoporin 50	Nup50	498.53	621.039	527.792	593.438	464.61	598.338	561.236	617.814	581.13	555.205	588.654	508.226	608.663	439.3	507.275	571.482	553.198	593.739	682.974	451.339
ENSMUSG00000016637	intraflagellar transport 27	Ift27	195.815	153.827	252.296	149.058	169.667	55.0683	296.1	131.115	109.916	223.227	293.177	228.203	268.064	406.901	510.89	271.861	313.268	292.405	186.002	161.334
ENSMUSG00000016664	protein kinase C and casein kinase substrate in neurons 2	Pacsin2	3783.43	3918.28	4444.66	3572.74	3467.31	3577.32	3918.97	3914.57	3905.07	3524.89	3487.08	3550.61	2917.96	3385.76	3846.13	3717.03	3450.47	2745.48	3365.47	3496.89
ENSMUSG00000016757	tubulin tyrosine ligase-like family, member 12	Ttll12	401.621	177.713	352.828	227.314	183.477	238.276	127.729	156.289	149.608	166.943	156.361	134.53	187.645	203.927	304.847	235.485	266.187	232.138	296.44	205.874
ENSMUSG00000016831	TOX high mobility group box family member 4	Tox4	1268.8	1764.71	1164.82	1345.25	1120.59	1357.65	1507.59	1387.72	1114.43	1429.03	1345.17	1162.94	901.957	1323.62	1503.75	1519.17	1418.76	1185.25	1009.45	1356
ENSMUSG00000016833	mitochondrial ribosomal protein S18C	Mrps18c	1192.88	1470.43	2093.77	1062.04	1344.51	2652.81	2387.19	1261.85	1036.06	1097.06	2585.71	1770.82	490.4	1713.37	1400.13	2915.8	1742.89	1206.45	2214.58	940.29
ENSMUSG00000016921	serine and arginine-rich splicing factor 6	Srsf6	1506.58	1260.23	1223.78	2043.96	1303.08	1475.19	1328.58	1589.12	1223.33	1643.67	2266.09	963.636	816.019	1201.64	1445.92	1860.91	2067.93	1517.83	1768.95	1885.53
ENSMUSG00000016933	phospholipase C, gamma 1	Plcg1	331.687	407.019	433.06	387.552	348.211	414.071	352.224	298.942	423.38	407.341	653.038	489.292	545.589	628.933	365.094	463.312	578.549	293.521	299.346	623.561
ENSMUSG00000016946	potassium channel tetramerisation domain containing 5	Kctd5	145.863	145.228	114.065	301.843	209.124	250.984	384.156	312.578	209.655	113.521	173.607	155.457	114.321	136.269	296.413	197.195	201.904	213.166	103.657	310.791
ENSMUSG00000016984	Ewing tumor-associated antigen 1	Etaa1	246.767	239.817	238.763	315.817	236.744	241.453	221.591	169.925	254.435	198.424	352.962	173.395	229.431	280.161	222.912	232.613	264.376	185.264	238.314	203.895
ENSMUSG00000017009	syndecan 4	Sdc4	681.358	873.276	690.189	1042.48	1231.07	1063.24	771.215	1837.71	961.766	677.312	1008.3	735.433	841.248	653.709	1192.88	2038.96	689.913	1142.84	1400.82	557.246
ENSMUSG00000017057	interleukin 13 receptor, alpha 1	Il13ra1	2316.82	2724.93	2382.8	2137.12	2441.42	2755.53	2515.88	2824.74	2863.92	3251.1	2652.39	3222.75	3212.83	3264.73	2671.33	2560.66	2645.57	2466.47	3368.37	2688.24
ENSMUSG00000017119	NBR1, autophagy cargo receptor	Nbr1	902.15	872.321	720.155	630.703	741.798	528.444	989.903	754.174	884.417	940.605	892.178	840.067	708.793	811.895	756.696	543.722	981.451	727.665	989.102	1157.05
ENSMUSG00000017132	cytohesin 1	Cyth1	143.864	186.312	147.898	217.066	154.87	405.599	263.2	468.868	248.329	252.8	152.912	351.772	242.835	290.643	497.636	261.331	248.984	194.193	345.847	244.475
ENSMUSG00000017146	breast cancer 1, early onset	Brca1	97.9077	171.025	221.363	211.476	70.0368	91.0745	266.103	44.0547	54.958	68.6852	37.9406	243.151	245.988	137.222	247.01	74.666	223.633	33.4815	37.7816	72.2539
ENSMUSG00000017176	5'-nucleotidase, cytosolic IIIB	Nt5c3b	271.744	354.47	105.365	256.194	228.853	238.276	143.212	288.453	92.6145	354.873	133.367	118.586	283.833	204.88	251.83	567.653	207.336	117.185	91.0632	140.549
ENSMUSG00000017188	cytochrome C oxidase assembly factor 3	Coa3	2111.01	1725.53	2099.57	2861.92	2441.42	1772.78	2240.1	2221.61	2105.71	1361.3	2538.57	2218.26	1991.56	2067.86	1743.53	2791.36	2028.09	1422.96	1744.73	1882.56
ENSMUSG00000017210	mediator complex subunit 24	Med24	299.717	197.777	341.228	198.434	211.097	224.509	329.968	773.055	236.116	251.846	249.488	358.748	345.33	931.012	390.397	227.827	306.93	195.309	205.377	1024.42
ENSMUSG00000017221	proteasome (prosome, macropain) 26S subunit, non-ATPase, 3	Psmd3	539.491	764.356	686.323	616.729	641.182	651.288	570.912	717.462	490.551	502.737	511.623	595.92	646.508	599.392	645.842	694.968	594.846	701.995	744.975	604.755
ENSMUSG00000017264	exosome component 10	Exosc10	933.12	1091.12	982.118	945.588	1163.01	881.093	934.747	820.256	1283.37	1094.19	800.201	734.436	775.809	982.47	1066.36	1179.34	984.167	681.907	897.07	721.549
ENSMUSG00000017286	glyoxalase domain containing 4	Glod4	1405.68	1251.63	1294.35	1063.9	1100.86	1532.38	1341.16	1342.62	1005.53	1004.52	1348.62	1461.9	1226.79	1204.5	1501.34	1629.25	1323.69	996.633	1566.48	1567.81
ENSMUSG00000017288	VPS53 GARP complex subunit	Vps53	1256.82	1218.19	1676.17	1389.97	1370.16	1663.7	987.968	1381.43	1195.85	974.948	937.017	823.127	1003.66	1007.25	1097.69	1995.88	776.831	748.87	1079.2	1447.06
ENSMUSG00000017291	TAO kinase 1	Taok1	1178.89	1201.95	1034.32	953.041	1070.28	967.931	1068.28	1102.42	1081.86	1257.32	1118.67	1087.2	1037.57	1094.92	933.82	937.154	1192.41	1052.44	1031.73	1249.1
ENSMUSG00000017307	acyl-CoA thioesterase 8	Acot8	237.776	197.777	165.297	267.373	111.467	212.86	237.074	213.98	202.531	418.789	478.281	156.454	123.783	333.525	475.947	407.791	167.499	343.743	329.378	75.2232
ENSMUSG00000017376	nemo like kinase	Nlk	830.217	1467.56	1168.68	1435.62	1332.67	972.167	1219.24	1387.72	1287.44	1484.36	1049.69	1311.42	759.252	1100.63	973.583	950.556	1420.57	1334.8	1025.91	1174.87
ENSMUSG00000017404	ribosomal protein L19	Rpl19	42879.6	43980.1	39515.8	45053.8	48323.4	44067.3	37310.6	43869	37716.5	30610.7	40788.4	43288.9	56908.5	38504	53553.1	60781.9	43766	45864.1	41250.7	39175.5
ENSMUSG00000017412	calcium channel, voltage-dependent, beta 4 subunit	Cacnb4	20.9802	16.2426	18.3664	13.9742	16.7694	10.5901	17.4177	35.6633	11.1952	25.7569	27.5931	49.8261	9.46109	29.5408	25.3035	8.61531	19.9188	31.2494	23.2502	45.5298
ENSMUSG00000017417	plexin domain containing 1	Plxdc1	811.235	830.281	1118.42	882.239	895.682	693.649	1369.22	789.838	1244.7	1301.2	1040.49	1054.32	1077.78	1137.8	762.72	612.644	1181.54	839.27	999.758	1409.45
ENSMUSG00000017418	ADP-ribosylation factor-like 5B	Arl5b	206.805	152.871	253.263	272.963	179.531	237.217	249.653	266.426	266.648	370.137	573.708	334.831	157.685	274.444	225.322	313.023	229.971	309.146	411.722	409.769
ENSMUSG00000017421	zinc finger protein 207	Zfp207	5908.43	5969.62	4406.96	6811.96	5187.65	5663.56	4832.43	6933.37	4796.61	5848.73	7983.62	5836.63	4732.12	5514.6	5513.76	5857.45	5825.33	5795.65	5832.89	7885.57
ENSMUSG00000017428	proteasome (prosome, macropain) 26S subunit, non-ATPase, 11	Psmd11	971.085	1872.67	1212.18	985.648	983.474	1037.83	1160.21	1780.02	1323.06	973.04	1235.94	837.078	960.301	1216.89	1731.48	1685.73	900.871	1104.89	1372.73	1129.34
ENSMUSG00000017466	tissue inhibitor of metalloproteinase 2	Timp2	5379.93	4868.95	5999.04	5184.43	5163.98	5001.68	5478.82	4950.91	7787.76	6101.53	4494.23	5764.88	10765.9	7473.82	6706.64	4485.7	4767.82	6978.66	5552.92	5734.78
ENSMUSG00000017478	zinc finger CCCH-type containing 18	Zc3h18	438.587	573.267	296.762	475.123	321.577	207.565	357.062	535.999	362.316	415.927	461.035	277.033	275.948	407.854	528.964	453.739	453.604	309.146	269.315	365.229
ENSMUSG00000017485	topoisomerase (DNA) II beta	Top2b	1758.34	1093.03	817.787	1516.67	1480.64	1427.54	850.562	1276.54	1252.84	1312.65	1488.88	1256.61	1338.74	1093.01	1300.12	1367.92	2326.87	2393.93	1139.26	1733.1
ENSMUSG00000017493	insulin-like growth factor binding protein 4	Igfbp4	251.763	124.208	196.23	199.365	140.074	291.227	149.985	292.649	177.087	192.7	213.847	285.005	345.33	137.222	150.616	126.358	178.363	348.208	317.753	198.946
ENSMUSG00000017499	cell division cycle 6	Cdc6	335.684	389.821	331.562	155.58	223.92	194.857	237.074	234.958	90.579	89.6723	96.576	352.769	80.4193	301.126	255.445	164.648	238.12	30.1334	137.564	176.181
ENSMUSG00000017548	SUZ12 polycomb repressive complex 2 subunit	Suz12	1098.96	1052.9	728.855	978.195	813.808	731.773	1024.74	907.317	608.609	797.511	923.221	718.492	833.364	790.931	1148.3	934.282	1100.06	618.292	677.162	911.587
ENSMUSG00000017550	ATPase family, AAA domain containing 5	Atad5	425.599	522.628	359.594	390.346	450.8	360.062	302.874	325.166	264.613	200.332	232.242	382.664	319.312	332.572	387.987	381.945	468.996	180.8	169.533	246.455
ENSMUSG00000017561	cytokine receptor-like factor 3	Crlf3	828.219	1086.34	1420.98	1370.4	1222.19	1195.62	1726.28	1001.72	1516.43	1527.29	940.466	1020.44	1140.06	1331.24	835.016	1051.07	1534.65	1184.13	1117.95	1218.42
ENSMUSG00000017607	tensin 4	Tns4	79.9247	62.1039	174.964	162.101	199.26	80.4844	130.632	271.671	202.531	122.107	77.0309	111.61	136.397	73.3755	80.7303	212.511	234.498	107.141	803.1	121.743
ENSMUSG00000017615	tumor necrosis factor, alpha-induced protein 1 (endothelial)	Tnfaip1	1010.05	809.262	782.988	1027.57	760.54	772.015	803.147	850.675	781.625	937.744	785.255	742.408	709.582	903.377	733.802	794.523	780.453	749.986	922.258	803.701
ENSMUSG00000017631	active BCR-related gene	Abr	1213.86	955.445	1091.35	776.035	1032.8	857.794	843.789	674.456	1350.54	1141.89	951.964	999.511	1609.17	987.234	800.073	833.77	782.264	1244.4	799.225	1153.09
ENSMUSG00000017664	solute carrier family 35, member C2	Slc35c2	2330.8	1693.05	2191.4	1846.46	1895.93	2461.13	2671.67	1627.93	3417.58	1988.05	2746.67	3152	2350.29	3071.29	2126.7	2212.22	1931.21	2065.81	2518.77	2723.87
ENSMUSG00000017667	zinc finger protein 334	Zfp334	23.9774	37.2623	35.7661	13.0426	15.7829	30.7112	18.3853	65.0331	13.2306	24.803	52.8869	33.8817	25.2296	41.9289	28.9183	15.3161	14.4864	35.7136	10.6563	10.8876
ENSMUSG00000017670	engulfment and cell motility 2	Elmo2	722.319	655.435	661.19	700.574	780.269	513.618	898.944	703.826	965.836	299.544	1112.92	985.56	961.089	599.392	565.112	339.826	428.253	720.968	534.754	482.022
ENSMUSG00000017677	WD repeat and SOCS box-containing 1	Wsb1	2006.11	1768.53	1525.38	2281.52	2197.77	1731.47	1873.37	1871.28	1894.02	2736.91	2951.32	1649.24	1470.41	2321.33	1649.55	1275.07	2851.1	2169.6	1332.04	3582.01
ENSMUSG00000017679	tocopherol (alpha) transfer protein-like	Ttpal	506.523	304.787	435.96	290.664	289.025	286.99	459.633	498.237	311.429	409.249	507.024	391.633	498.284	332.572	297.618	378.116	319.605	569.186	751.756	419.666
ENSMUSG00000017686	ras homolog family member T1	Rhot1	1025.03	1118.83	898.986	711.753	787.174	857.794	663.806	1127.59	825.388	835.67	766.86	849.036	921.668	983.423	895.262	544.679	882.763	1002.21	915.476	794.793
ENSMUSG00000017697	adenosine deaminase	Ada	103.902	227.396	175.931	258.989	316.645	152.497	174.177	48.2504	371.476	109.706	129.918	144.496	299.601	217.268	197.608	265.16	113.175	302.45	115.282	326.627
ENSMUSG00000017707	serine incorporator 3	Serinc3	58923.5	54759.4	61704.3	51318	48133	48865.7	58936.5	52843.6	66801.5	69836.6	62503.1	67348.9	70658.6	67487.4	51797.5	37383.7	58692.4	60256.7	54012.1	66401.3
ENSMUSG00000017713	threonine aldolase 1	Tha1	101.904	256.059	136.298	228.245	100.616	159.91	251.588	353.486	125.182	130.693	170.158	196.315	273.583	272.538	156.641	79.4523	267.092	236.603	284.815	65.3254
ENSMUSG00000017715	phosphatidylglycerophosphate synthase 1	Pgs1	540.491	621.039	449.493	608.344	674.721	514.677	592.2	470.966	684.94	277.603	540.366	398.609	466.747	374.501	550.653	482.457	739.71	515.615	602.567	471.135
ENSMUSG00000017721	phosphatidylinositol glycan anchor biosynthesis, class T	Pigt	3295.89	3649.8	4011.6	4413.06	4545.49	3821.95	3289.03	4505.12	4605.28	3314.06	4114.83	3529.68	2973.15	4047.09	4428.11	5133.77	3280.26	4162.87	3709.37	4111.54
ENSMUSG00000017747	GH3 domain containing	Ghdc	231.782	284.722	272.596	161.169	347.225	228.745	227.397	421.666	379.618	208.917	250.638	301.946	483.304	190.586	259.06	184.75	274.336	324.771	263.502	308.811
ENSMUSG00000017754	phospholipid transfer protein	Pltp	68.935	230.262	320.928	465.807	308.754	334.646	226.43	427.96	150.626	292.866	674.882	354.762	320.889	186.774	216.887	89.0248	681.765	633.916	664.568	252.394
ENSMUSG00000017756	solute carrier family 12, member 7	Slc12a7	295.721	443.326	180.764	374.509	488.285	318.761	333.838	398.59	312.447	275.695	229.943	237.172	324.042	252.526	328.946	509.26	388.416	286.825	377.816	155.395
ENSMUSG00000017760	cathepsin A	Ctsa	23668.7	21616.9	23632.7	24671.9	24610.5	22974.1	26386.8	22862.3	27853.5	22984.7	24221	25711.2	33910.9	27650.2	28359.2	25158.6	25355.7	25254	21358.2	27654.4
ENSMUSG00000017764	zinc finger SWIM-type containing 1	Zswim1	165.844	167.203	137.265	136.016	108.508	152.497	171.274	54.5439	83.4548	198.424	120.72	125.562	111.168	111.493	116.878	70.837	103.215	300.217	276.096	153.416
ENSMUSG00000017765	solute carrier family 12, member 4	Slc12a4	71.9322	137.584	170.131	168.622	352.157	223.45	338.677	191.953	214.743	139.278	197.751	295.967	174.242	222.985	143.387	262.288	242.647	202.005	559.942	117.784
ENSMUSG00000017774	myosin IC	Myo1c	384.637	507.341	639.923	387.552	444.882	325.115	320.291	543.341	363.334	371.091	366.759	434.483	384.751	383.077	333.765	579.14	206.431	315.842	457.254	243.486
ENSMUSG00000017776	v-crk avian sarcoma virus CT10 oncogene homolog	Crk	1113.95	1298.45	1397.78	1326.62	1230.08	1487.9	1282.13	1326.89	1224.34	1591.21	1576.26	1240.67	941.378	1515.16	1038.65	1394.72	1312.83	1531.22	1694.36	1406.48
ENSMUSG00000017778	cytochrome c oxidase subunit 7C	Cox7c	17677.3	18573.8	19736.1	20839.3	21016	18896.9	17817.3	18812.4	16131.2	14401	17210.1	18081.9	13109.9	19548.4	22217.7	28450.6	17947.7	18962.8	21912.3	17112.3
ENSMUSG00000017781	phosphatidylinositol transfer protein, alpha	Pitpna	4197.04	3529.41	3687.78	3094.82	3823.42	3456.59	3382.9	3353.4	3656.74	2659.64	2900.73	3213.78	3104.03	3088.44	3853.36	4912.64	3871.48	3431.85	4559.94	3298.93
ENSMUSG00000017801	MAX-like protein X	Mlx	284.732	518.806	436.927	395.936	357.089	447.959	214.818	323.068	328.73	274.741	378.256	495.271	329.561	2266.07	386.782	571.482	257.133	488.83	339.065	243.486
ENSMUSG00000017802	reticulophagy regulator family member 3	Retreg3	225.787	159.559	281.296	164.896	267.324	248.866	297.068	246.496	152.661	219.411	367.909	266.071	159.262	184.868	262.675	218.254	223.633	189.729	172.439	248.435
ENSMUSG00000017830	DEXH (Asp-Glu-X-His) box polypeptide 58	Dhx58	237.776	109.876	344.128	238.493	509.986	402.422	161.597	259.083	305.322	445.5	277.081	661.69	347.695	433.583	286.773	263.245	84.202	379.457	310.003	333.556
ENSMUSG00000017831	RAB5A, member RAS oncogene family	Rab5a	771.273	595.242	797.488	572.943	548.457	660.819	791.536	591.591	887.47	883.368	938.167	712.513	741.119	733.755	704.884	428.851	583.982	660.702	899.976	927.423
ENSMUSG00000017837	NFKB inhibitor interacting Ras-like protein 2	Nkiras2	182.828	456.703	139.198	362.398	279.161	364.298	318.356	268.524	389.795	202.24	419.646	274.043	336.657	316.372	283.158	279.519	248.984	382.805	281.909	210.823
ENSMUSG00000017843	protein phosphatase 2, regulatory subunit B', gamma	Ppp2r5c	876.174	787.286	744.322	656.788	867.075	996.524	726.703	915.708	877.293	879.552	841.591	922.779	1017.07	870.977	848.27	776.335	818.48	879.447	1081.13	798.752
ENSMUSG00000017858	intraflagellar transport 52	Ift52	456.57	493.009	394.394	558.037	358.075	442.664	377.383	631.45	470.196	496.06	379.406	567.021	560.57	474.559	678.375	231.656	517.888	404.01	513.442	325.637
ENSMUSG00000017929	UDP-Gal:betaGlcNAc beta 1,4-galactosyltransferase, polypeptide 5	B4galt5	1220.85	488.232	413.727	738.77	747.717	2184.73	525.433	1360.45	1009.6	522.771	1127.87	1060.3	451.767	774.731	883.213	2191.16	1306.49	953.107	1374.67	521.614
ENSMUSG00000017999	DEAD box helicase 27	Ddx27	317.701	381.222	482.359	372.646	409.37	347.354	459.633	387.052	202.531	331.978	324.219	191.332	228.643	182.962	420.52	418.321	487.104	434.143	318.721	326.627
ENSMUSG00000018001	cytohesin 3	Cyth3	430.594	332.495	365.394	296.253	419.234	347.354	478.018	511.873	669.674	615.305	567.959	557.055	515.629	442.159	387.987	326.424	426.442	454.232	421.41	347.412
ENSMUSG00000018008	cytohesin 4	Cyth4	6576.8	6044.14	6082.17	6433.73	5937.34	6280.96	6165.85	5220.48	6122.73	5283.04	6478.64	5424.07	6615.67	6525.66	5780.05	4988.26	6422.89	6668.4	4470.82	7540.14
ENSMUSG00000018040	ribosomal RNA processing 7 homolog A	Rrp7a	517.512	543.648	434.993	401.526	744.757	880.034	609.618	478.308	817.246	654.417	647.289	782.269	362.675	349.725	610.899	705.498	571.306	222.094	355.534	560.215
ENSMUSG00000018042	cytochrome b5 reductase 3	Cyb5r3	1212.86	1537.31	1537.94	1679.7	1622.68	1455.07	1407.93	1267.1	812.158	978.764	1238.24	1208.78	1717.98	1390.32	1468.81	1251.13	759.629	1282.34	735.287	999.677
ENSMUSG00000018068	integrator complex subunit 2	Ints2	310.707	343.96	278.396	505.867	443.895	751.894	378.35	551.732	362.316	413.065	301.225	462.386	320.889	316.372	395.217	515.004	325.038	296.869	352.628	283.077
ENSMUSG00000018076	mediator complex subunit 13-like	Med13l	427.597	550.336	892.219	324.202	362.021	479.729	586.394	459.427	687.993	723.102	481.73	423.522	515.629	617.498	408.471	332.168	379.362	553.561	404.941	651.275
ENSMUSG00000018102	H2B clustered histone 4	H2bc4	1098.96	962.133	1540.84	1196.19	759.554	624.813	1234.72	1409.75	1535.77	1833.51	1390	1017.45	1879.6	1060.61	1036.24	1022.35	1460.41	1193.06	1936.55	1662.83
ENSMUSG00000018143	v-maf musculoaponeurotic fibrosarcoma oncogene family, protein K (avian)	Mafk	169.84	198.732	102.465	185.391	140.074	108.019	100.635	136.36	188.282	103.982	152.912	47.833	111.956	150.563	153.026	130.187	42.5537	133.926	112.376	201.915
ENSMUSG00000018160	mediator complex subunit 1	Med1	1211.86	962.133	1366.85	1186.88	1183.72	1279.28	1136.99	1407.65	1373.95	1168.6	1018.65	1096.17	1037.57	1017.73	743.441	1141.05	1145.33	2873.83	1677.89	955.137
ENSMUSG00000018167	START domain containing 3	Stard3	1333.74	1330.93	1543.74	1230.66	1281.38	1031.47	1000.55	1089.83	1601.92	956.823	1155.46	1301.46	1084.08	1464.65	967.558	820.369	988.694	963.151	777.913	1125.38
ENSMUSG00000018169	MFNG O-fucosylpeptide 3-beta-N-acetylglucosaminyltransferase	Mfng	1374.7	1339.53	1663.61	1257.68	1026.88	1357.65	1072.15	1262.9	1691.49	1519.66	1514.17	1729.96	1857.53	1939.21	1355.55	792.608	1397.03	1437.47	1217.73	1664.81
ENSMUSG00000018171	vacuole membrane protein 1	Vmp1	3715.5	3459.67	2777.19	4541.62	3547.22	4233.9	2337.84	3771.92	3113.27	3393.24	4082.64	3035.4	3040.16	2717.75	5023.35	4250.22	4794.99	3623.81	4073.63	3349.41
ENSMUSG00000018189	ubiquitin carboxyl-terminal esterase L5	Uchl5	1536.55	1058.63	1224.75	1718.83	1590.13	985.934	1461.15	1416.04	1115.44	926.296	1152.01	1342.31	771.867	1372.22	1321.81	1998.75	1346.33	724.316	1484.14	913.566
ENSMUSG00000018196	glutaredoxin 2 (thioltransferase)	Glrx2	748.295	427.084	201.064	760.197	698.395	446.9	727.671	442.645	1077.79	436.914	690.978	732.443	803.404	510.77	630.178	634.661	1142.61	902.884	329.378	978.892
ENSMUSG00000018199	Ro60, Y RNA binding protein	Ro60	241.772	229.307	237.796	355.877	329.469	239.335	263.2	266.426	248.329	381.584	275.931	226.21	235.739	295.408	231.346	290.049	308.741	338.163	229.596	244.475
ENSMUSG00000018209	serine/threonine kinase 4	Stk4	1339.74	1362.46	1488.64	937.204	975.583	1065.36	986.033	988.084	1596.84	1251.6	1154.31	947.692	1015.49	961.505	1229.03	926.624	1009.52	969.847	1171.23	1139.24
ENSMUSG00000018217	peripheral myelin protein 22	Pmp22	18323.7	15793.5	21404.6	15411.7	15397.2	17319	18576.9	18394.9	25653.2	22130.9	20509.8	21809.9	26491.8	24204.4	17389.5	14097.5	19400	17846.8	17859.1	25398.7
ENSMUSG00000018239	zinc finger, CCHC domain containing 10	Zcchc10	447.578	315.297	124.698	269.237	328.482	223.45	226.43	204.54	419.309	455.993	441.49	144.496	187.645	155.327	308.462	465.227	277.957	433.027	453.379	336.525
ENSMUSG00000018286	proteasome (prosome, macropain) subunit, beta type 6	Psmb6	6804.59	7739.1	6076.37	8000.7	8359.04	7457.52	6346.8	7875.3	5764.49	4881.42	7498.44	6649.79	3910.58	6570.45	7713.96	10079	7278.49	4957.49	6574.96	5054.8
ENSMUSG00000018287	sperm associated antigen 7	Spag7	864.185	960.222	823.587	774.171	1057.46	1223.15	673.483	1290.17	890.524	443.592	741.566	789.245	868.843	1039.65	1066.36	797.394	884.574	866.055	1047.23	905.648
ENSMUSG00000018293	profilin 1	Pfn1	25567.9	25687.1	30424.4	29417.6	31953.5	33382	29213.3	30612.8	25009	26939.9	26679.1	29397.4	14185.3	30162.1	32045.1	40082.2	25918.8	30368.8	34597.3	26357.8
ENSMUSG00000018322	translocase of outer mitochondrial membrane 34	Tomm34	1239.83	1306.09	1373.61	1695.54	2060.66	1221.03	1526.95	1184.23	1328.15	1621.73	1644.09	1028.41	1449.91	1305.51	1501.34	1400.47	1795.4	1178.55	1201.26	1872.66
ENSMUSG00000018326	tyrosine 3-monooxygenase/tryptophan 5-monooxygenase activation protein, beta polypeptide	Ywhab	5256.05	4846.97	5062.35	4582.61	4769.41	4559.02	4927.26	4602.67	5076.49	4266.11	4471.24	4657.74	4799.14	4553.09	5465.56	5330.96	4971.54	3911.76	4001.94	4489.64
ENSMUSG00000018340	annexin A6	Anxa6	526.504	582.821	591.591	693.121	674.721	694.708	601.877	735.294	728.703	608.627	580.606	625.815	849.921	684.203	695.244	574.354	535.09	599.319	661.662	490.93
ENSMUSG00000018341	interleukin 12 receptor, beta 2	Il12rb2	105.9	70.7029	33.8328	25.1536	32.5523	48.7143	52.253	83.9137	124.164	76.3169	119.57	48.8295	118.264	89.5753	127.722	77.5378	129.472	87.0519	44.5629	40.5809
ENSMUSG00000018347	zinc finger with KRAB and SCAN domains 6	Zkscan6	322.696	237.906	277.429	265.51	313.686	134.494	233.203	333.557	404.043	422.605	172.457	288.991	271.218	272.538	159.051	179.964	339.524	214.282	212.158	286.046
ENSMUSG00000018362	karyopherin (importin) alpha 2	Kpna2	2080.04	2056.12	1359.11	1877.2	1960.04	1779.13	1507.59	1847.15	1642.63	1448.11	1962.56	1227.71	1548.46	1337.91	1814.62	1985.35	1774.58	1225.42	1438.61	1768.74
ENSMUSG00000018363	SMAD specific E3 ubiquitin protein ligase 2	Smurf2	749.294	743.336	924.119	842.179	699.381	792.136	980.227	1014.31	1062.52	918.664	1042.79	823.127	872.785	870.024	888.033	743.788	975.113	957.571	1323.32	975.922
ENSMUSG00000018372	centrosomal protein 95	Cep95	266.749	295.232	237.796	184.46	196.3	156.733	366.738	194.05	176.069	255.662	155.211	399.605	465.17	222.985	198.813	126.358	359.443	164.059	102.688	318.709
ENSMUSG00000018377	vascular endothelial zinc finger 1	Vezf1	326.692	404.153	523.925	639.087	395.56	327.233	507.047	374.465	568.917	659.187	572.558	326.859	540.07	425.959	328.946	318.766	622.008	419.635	557.036	440.452
ENSMUSG00000018379	serine and arginine-rich splicing factor 1	Srsf1	2347.79	2187.97	2161.43	3249.47	3040.19	2797.89	2335.9	2918.1	2357.09	2217.01	3149.07	2404.61	1401.82	1853.45	3147.28	3259.46	3391.62	1882.78	2062.49	2805.03
ENSMUSG00000018381	ABI family member 3	Abi3	10292.3	11625.9	10146	11628.4	10629.8	11752.8	12628.8	9034.36	13935.9	10668.1	9742.68	9410.15	10210.9	11973.6	10616.6	7414.91	10740.7	9878.16	11040	12271.3
ENSMUSG00000018395	kinesin family member 3A	Kif3a	241.772	206.376	139.198	158.374	133.169	121.786	136.438	219.224	447.806	102.074	300.075	273.047	169.511	127.692	189.174	206.767	222.728	193.077	158.876	345.433
ENSMUSG00000018398	septin 8	Septin8	340.679	336.317	288.062	348.424	232.798	282.754	256.427	345.095	268.684	311.945	308.123	271.054	325.619	193.445	261.47	326.424	262.565	405.126	237.346	333.556
ENSMUSG00000018401	myotubularin related protein 4	Mtmr4	448.577	372.623	485.259	549.652	364.98	511.5	540.915	426.911	445.771	406.387	395.502	447.438	301.178	411.665	351.839	530.32	281.579	465.393	357.472	399.871
ENSMUSG00000018405	mitochondrial rRNA methyltransferase 1	Mrm1	104.901	96.4999	147.898	208.682	188.409	102.724	71.6059	143.702	162.839	124.015	89.6777	69.7565	152.954	133.41	109.649	44.0338	191.039	219.862	153.064	267.24
ENSMUSG00000018412	KAT8 regulatory NSL complex subunit 1	Kansl1	1079.98	1081.56	1003.38	926.025	941.058	1027.24	1040.22	1069.9	1325.1	1618.87	1088.78	1262.59	951.628	1245.48	930.205	880.676	1100.96	1389.48	1194.48	1487.64
ENSMUSG00000018415	GID complex subunit 4, VID24 homolog	Gid4	277.738	381.222	342.195	484.439	287.052	353.708	245.782	472.014	305.322	309.083	301.225	298.956	321.677	281.114	261.47	383.86	280.673	476.553	481.473	306.832
ENSMUSG00000018417	myosin IB	Myo1b	1165.9	1073.92	1159.98	1095.58	1578.29	1690.17	944.424	870.604	1758.66	1006.43	1304.93	1303.45	2066.46	1184.49	1341.09	618.388	1414.23	1042.39	858.32	2322.02
ENSMUSG00000018425	DEAH (Asp-Glu-Ala-His) box polypeptide 40	Dhx40	225.787	177.713	239.73	242.22	239.703	240.394	328.032	177.268	278.861	329.117	239.141	163.429	280.679	247.762	508.48	196.238	97.783	372.761	296.44	258.332
ENSMUSG00000018427	yippee like 2	Ypel2	35.9661	78.3465	116.965	43.7859	29.593	42.3602	99.6677	83.9137	78.3661	185.068	80.48	132.537	58.3434	103.869	62.6563	22.9742	62.4725	100.445	51.3442	139.559
ENSMUSG00000018433	nucleolar protein 11	Nol11	969.087	977.42	771.388	1102.1	1002.22	957.341	884.43	718.511	762.288	659.187	958.862	1009.48	566.877	849.06	797.663	1039.58	872.804	842.618	870.913	858.139
ENSMUSG00000018442	Der1-like domain family, member 2	Derl2	2973.2	3059.33	2673.76	3190.78	3361.77	3380.35	4010.9	3370.18	3028.8	3872.13	3155.97	3292.51	2125.59	3334.3	4200.38	4088.44	2938.02	2829.19	4898.04	2875.31
ENSMUSG00000018446	complement component 1, q subcomponent binding protein	C1qbp	3842.38	4748.56	3429.68	4569.57	4504.06	4947.67	4244.1	4838.67	3402.31	2806.55	4121.73	2517.21	2623.09	2976	6048.74	5292.67	4530.61	3073.6	4064.91	3845.29
ENSMUSG00000018449	RPA interacting protein	Rpain	537.493	350.648	821.654	761.129	647.1	673.527	689.933	383.905	232.045	215.595	711.673	428.504	349.272	749.002	408.471	990.76	432.78	554.677	332.284	468.166
ENSMUSG00000018459	solute carrier family 13 (sodium-dependent dicarboxylate transporter), member 3	Slc13a3	381.64	417.529	298.695	257.126	470.529	200.152	346.418	1061.51	367.405	290.004	148.313	199.304	253.084	261.103	200.018	185.708	359.443	333.699	245.096	255.363
ENSMUSG00000018474	chromodomain helicase DNA binding protein 3	Chd3	213.798	233.128	50.2659	301.843	336.374	183.208	93.8618	90.2072	125.182	175.529	125.319	205.283	275.16	132.457	137.362	63.1789	530.563	352.672	54.2504	134.61
ENSMUSG00000018476	KDM1 lysine (K)-specific demethylase 6B	Kdm6b	218.794	397.465	504.592	463.944	495.19	471.257	425.765	431.107	164.874	388.262	501.276	315.897	335.08	423.1	275.929	584.884	596.657	448.652	288.69	839.333
ENSMUSG00000018481	amyloid beta precursor protein (cytoplasmic tail) binding protein 2	Appbp2	417.606	652.569	565.491	640.019	592.847	579.276	595.103	550.684	503.782	687.806	584.055	422.525	445.46	551.746	492.816	506.389	515.171	643.961	611.286	576.051
ENSMUSG00000018501	nuclear receptor co-repressor 1	Ncor1	3272.91	3567.63	3063.32	3552.24	3255.23	3100.77	3515.46	2217.42	3396.2	3315.97	4079.19	2874.96	4107.69	3181.83	3714.8	3343.7	3885.06	2364.91	2573.99	3406.82
ENSMUSG00000018507	transient receptor potential cation channel, subfamily V, member 2	Trpv2	604.43	609.574	613.824	624.182	662.883	704.239	673.483	529.705	907.825	822.314	625.445	909.824	1013.12	961.505	634.998	673.908	672.711	588.158	610.318	797.762
ENSMUSG00000018509	centromere protein V	Cenpv	274.741	113.698	203.963	291.595	209.124	190.621	181.918	87.0604	243.24	109.706	324.219	210.266	162.415	212.503	161.461	377.159	203.715	159.595	456.285	201.915
ENSMUSG00000018541	CWC25 spliceosome-associated protein	Cwc25	370.651	365.935	125.665	225.451	258.446	294.404	362.868	283.209	369.44	202.24	281.68	224.217	173.453	281.114	149.411	288.134	186.512	364.948	207.314	165.293
ENSMUSG00000018547	phosphatidylinositol-5-phosphate 4-kinase, type II, beta	Pip4k2b	562.47	627.727	747.222	669.831	450.8	552.801	577.686	540.194	663.567	531.356	585.205	465.375	487.246	621.31	585.596	577.226	574.928	417.403	662.63	591.888
ENSMUSG00000018548	tripartite motif-containing 37	Trim37	149.859	175.802	142.098	197.502	152.897	75.1894	123.859	175.17	212.708	104.936	123.019	144.496	115.11	119.116	167.485	273.775	148.485	80.3556	240.252	138.569
ENSMUSG00000018559	CTD nuclear envelope phosphatase 1	Ctdnep1	2889.28	2936.08	2827.46	2349.53	3386.43	2691.99	3377.09	3221.24	3291.38	3030.73	3503.18	2470.38	3143.45	3150.38	3881.08	3307.32	2306.05	3536.76	3935.09	2711.01
ENSMUSG00000018565	elongator acetyltransferase complex subunit 5	Elp5	955.1	631.549	1249.88	1118.87	746.73	997.583	1050.87	1426.53	1422.8	905.309	1268.14	1135.04	781.328	1204.5	1777.27	1566.07	622.008	839.27	1196.42	916.535
ENSMUSG00000018567	gamma-aminobutyric acid receptor associated protein	Gabarap	6597.78	5243.48	7500.25	7208.83	6367.43	7066.74	6508.4	5235.16	6656.03	6405.85	5270.29	6892.94	4319.78	7581.5	7532.01	9291.13	6380.34	7795.61	8709.13	5644.71
ENSMUSG00000018572	PHD finger protein 23	Phf23	940.114	706.074	702.756	947.452	510.973	1280.34	941.521	688.092	704.277	639.154	1278.48	748.388	557.416	826.189	831.401	648.063	709.832	785.699	699.443	739.365
ENSMUSG00000018574	acyl-Coenzyme A dehydrogenase, very long chain	Acadvl	1821.28	2364.73	1441.28	2153.89	759.554	2173.08	1666.29	1798.9	1271.16	1273.54	1329.07	1136.03	2365.27	1540.89	1648.34	3339.87	1665.93	1670.73	2266.89	1508.42
ENSMUSG00000018583	GTPase activating protein (SH3 domain) binding protein 1	G3bp1	1027.03	785.375	716.289	1027.57	1111.71	1090.78	857.336	807.669	764.324	673.496	926.67	724.471	543.224	714.697	912.131	967.786	991.411	614.944	1468.64	747.283
ENSMUSG00000018585	antioxidant 1 copper chaperone	Atox1	8556.93	10094.3	9180.29	8895.98	10457.2	11247.7	8917.84	9827.34	8822.8	9852.51	7424.86	7986.12	12419.3	11135.9	11173.3	11699.6	8424.73	9899.36	9445.39	9147.54
ENSMUSG00000018593	secreted acidic cysteine rich glycoprotein	Sparc	88325.7	81180.3	94045.5	74130.4	72713	70743.7	86020	67129.9	95484.5	91550.7	87445	90498.1	116335	96908.1	82564.2	62139.3	84393.9	83305.3	76002.9	87276.7
ENSMUSG00000018651	transcriptional adaptor 2A	Tada2a	120.886	180.579	203.963	121.11	153.884	116.491	49.35	198.246	115.005	77.2708	140.265	159.443	204.99	105.775	116.878	151.246	116.796	72.5433	46.5004	234.578
ENSMUSG00000018654	IKAROS family zinc finger 1	Ikzf1	3802.42	3709.04	3914.94	3283.94	3444.63	3616.5	3658.68	4029.95	3901	3874.04	3554.92	4001.03	3819.13	3436.26	3406.33	2785.62	3580.85	4161.75	3868.25	4019.49
ENSMUSG00000018659	pyridoxine 5'-phosphate oxidase	Pnpo	432.592	519.762	725.955	675.42	692.476	482.907	717.027	701.728	796.891	545.666	635.792	801.203	1058.07	616.545	766.335	933.325	1017.67	642.845	808.913	684.927
ENSMUSG00000018661	component of oligomeric golgi complex 1	Cog1	265.75	1025.19	1068.15	679.147	339.333	571.863	355.127	302.089	430.505	249.938	341.465	377.682	662.276	729.944	473.537	409.706	435.496	328.119	1117.95	437.482
ENSMUSG00000018666	chromobox 1	Cbx1	650.387	720.405	898.986	881.307	812.821	788.959	516.724	628.304	609.627	894.815	987.605	1007.48	746.638	712.791	606.079	732.301	1025.82	518.963	822.475	735.406
ENSMUSG00000018669	CDK5 regulatory subunit associated protein 3	Cdk5rap3	704.336	764.356	922.186	668.899	439.949	936.161	468.341	635.646	892.559	559.975	578.306	907.831	1021.8	887.177	804.893	830.898	767.777	592.623	552.192	757.181
ENSMUSG00000018672	coatomer protein complex, subunit zeta 2	Copz2	485.542	192.044	361.528	357.74	458.692	489.261	240.944	481.455	402.008	502.737	193.152	724.471	673.314	403.089	668.736	276.647	376.645	877.215	656.818	326.627
ENSMUSG00000018677	solute carrier family 25, member 39	Slc25a39	1104.96	974.554	1192.85	804.915	1048.58	1266.57	1081.83	1319.54	1158.19	876.69	957.712	830.102	1242.56	1462.75	1198.9	1192.74	1049.36	1400.64	1207.07	820.527
ENSMUSG00000018678	Sp2 transcription factor	Sp2	587.446	569.445	737.555	345.629	422.194	401.363	828.306	518.167	662.55	567.607	369.058	619.836	445.46	543.17	380.758	306.322	350.389	647.309	362.315	401.85
ENSMUSG00000018697	apoptosis antagonizing transcription factor	Aatf	632.404	1083.47	715.322	1056.45	947.963	777.31	664.774	609.423	770.43	455.993	662.236	365.723	425.749	746.143	767.54	1066.38	633.778	694.183	566.723	581
ENSMUSG00000018707	dynein cytoplasmic 1 heavy chain 1	Dync1h1	1849.26	1958.66	2103.43	1906.08	2309.24	2103.18	1959.49	2260.42	2061.94	1627.46	1810.8	1945.21	2811.52	1940.16	2245.99	2263.91	1543.7	1697.51	2514.9	1653.92
ENSMUSG00000018733	peroxisomal biogenesis factor 12	Pex12	303.714	181.534	152.731	222.656	279.161	272.164	341.58	167.827	243.24	291.912	248.338	226.21	259.392	294.455	244.601	313.98	241.741	340.395	259.627	247.445
ENSMUSG00000018736	nudE neurodevelopment protein 1 like 1	Ndel1	357.663	402.242	397.294	209.613	215.043	316.643	315.453	261.181	199.477	543.758	384.005	480.323	319.312	231.562	280.749	434.594	432.78	229.906	437.879	297.924
ENSMUSG00000018740	solute carrier family 25, member 35	Slc25a35	301.716	256.059	312.228	646.54	363.008	336.764	295.132	378.66	253.418	277.603	544.965	327.856	242.046	226.797	362.684	358.014	202.809	281.245	158.876	381.065
ENSMUSG00000018750	zinc finger and BTB domain containing 4	Zbtb4	414.609	338.227	421.46	340.971	246.608	285.931	513.821	239.154	359.263	402.572	241.44	453.417	382.386	384.03	340.995	225.912	340.43	402.894	672.318	380.075
ENSMUSG00000018765	fragile X mental retardation, autosomal homolog 2	Fxr2	212.799	257.97	106.332	126.7	119.358	117.55	294.165	119.577	100.756	134.508	143.714	80.7182	216.028	141.986	100.009	271.861	271.619	120.533	125.939	139.559
ENSMUSG00000018770	ATP synthase, H+ transporting, mitochondrial F0 complex, subunit C3 (subunit 9)	Atp5g3	8999.52	8501.55	7360.09	8756.24	10788.6	9243	7382.18	8762.69	9790.67	7582.08	9917.44	9616.43	9774.88	8112.28	11136	12686.5	8980.64	9342.45	6745.46	7604.47
ENSMUSG00000018774	CD68 antigen	Cd68	70799.3	66707.2	67635.6	67717.2	72928	69426.3	73516	67433	72551.7	70475.8	66497.2	65227.3	54175	73991.1	72917.5	71441	56461.5	62107.1	61000.7	60953.6
ENSMUSG00000018796	acyl-CoA synthetase long-chain family member 1	Acsl1	599.435	557.98	625.424	824.479	615.535	638.58	705.415	847.528	734.809	672.542	638.092	777.287	803.404	929.106	689.22	641.362	663.657	887.26	814.725	715.61
ENSMUSG00000018809	SET and MYND domain containing 4	Smyd4	232.781	162.426	162.397	171.417	106.535	55.0683	36.7706	76.5712	81.4193	162.173	137.966	85.7008	176.607	161.045	126.518	173.263	227.255	143.97	135.626	176.181
ENSMUSG00000018819	lymphocyte specific 1	Lsp1	753.29	372.623	1071.05	652.13	960.786	1070.65	960.874	185.659	610.645	855.703	781.806	648.735	1202.35	1052.99	665.121	1054.9	457.226	1157.34	887.382	800.731
ENSMUSG00000018820	zinc finger, FYVE domain containing 27	Zfyve27	503.525	214.975	284.196	180.733	325.523	256.279	297.068	330.41	250.364	290.958	325.369	322.873	364.252	390.701	396.422	223.041	248.984	237.719	219.908	224.68
ENSMUSG00000018841	RAD51 paralog D	Rad51d	93.9115	97.4554	43.4993	144.4	43.4031	50.8323	60.9618	114.332	139.431	156.45	79.3303	74.7391	98.553	60.0345	77.1155	84.2386	38.9321	123.882	66.8443	132.63
ENSMUSG00000018846	pantothenate kinase 3	Pank3	962.093	801.618	1063.32	878.512	938.098	712.711	950.23	958.714	831.495	1062.71	907.125	826.116	669.372	857.636	948.279	880.676	754.196	1095.96	1233.23	938.311
ENSMUSG00000018848	arginyl-tRNA synthetase	Rars	1476.61	2356.13	1640.41	2489.27	2114.91	2482.31	968.615	1794.7	1789.19	1875.49	1803.9	1345.3	1342.69	1577.1	2158.03	2506.1	1891.38	1931.88	1794.14	1401.53
ENSMUSG00000018861	ferredoxin reductase	Fdxr	140.867	223.574	91.8319	137.879	363.008	169.441	267.071	223.42	134.342	302.406	277.081	118.586	196.318	212.503	102.419	266.117	183.796	348.208	202.47	152.426
ENSMUSG00000018882	mitochondrial ribosomal protein L45	Mrpl45	264.75	300.01	373.128	336.313	276.201	329.351	373.512	410.128	196.424	389.216	296.626	305.932	301.966	274.444	240.986	272.818	261.66	388.385	484.379	249.424
ENSMUSG00000018899	interferon regulatory factor 1	Irf1	403.62	415.618	652.49	519.841	471.515	608.928	602.844	575.858	655.425	594.318	848.489	617.843	624.432	730.897	484.382	494.902	739.71	714.272	746.912	1307.5
ENSMUSG00000018900	solute carrier family 22 (organic cation transporter), member 5	Slc22a5	142.865	61.1485	152.731	134.152	31.5659	148.261	129.665	75.5223	231.027	235.628	111.522	110.614	131.667	121.022	151.821	117.743	106.837	142.854	120.126	157.375
ENSMUSG00000018906	procollagen-proline, 2-oxoglutarate 4-dioxygenase (proline 4-hydroxylase), alpha II polypeptide	P4ha2	27.9736	117.52	44.466	13.0426	22.688	88.9565	31.9324	53.495	43.7629	67.7312	5.74857	34.8782	89.0919	45.7406	187.969	117.743	31.6889	15.6247	25.1877	38.6014
ENSMUSG00000018909	arrestin, beta 1	Arrb1	719.322	686.009	679.556	569.216	587.914	582.453	690.9	627.255	871.187	680.174	620.846	690.589	809.712	658.474	638.612	509.26	639.211	783.467	685.881	683.937
ENSMUSG00000018920	chemokine (C-X-C motif) ligand 16	Cxcl16	3670.54	2959.01	3728.38	3477.72	4332.42	4214.84	3437.08	3739.4	3490.85	3093.7	3109.98	3666.2	2397.6	3314.29	4016.03	5608.56	3243.14	4612.63	5285.54	2242.84
ENSMUSG00000018921	proline, glutamic acid and leucine rich protein 1	Pelp1	186.824	299.054	245.53	202.16	181.504	167.323	160.629	148.947	147.572	295.728	73.5817	261.089	413.134	175.339	225.322	187.622	194.661	124.998	316.784	70.2743
ENSMUSG00000018923	mediator complex subunit 11	Med11	812.234	715.628	749.155	1181.29	1207.39	934.043	422.862	1218.85	1047.26	1166.69	878.382	726.464	1147.16	970.082	774.769	1020.44	1429.62	856.01	236.377	1334.22
ENSMUSG00000018927	chemokine (C-C motif) ligand 6	Ccl6	4405.85	3745.34	4112.14	3746.95	4331.43	4380.05	4585.68	2344.34	3368.72	3839.69	2923.72	4792.27	5876.91	4505.45	3348.5	6911.39	3306.51	4909.5	4591.91	4058.09
ENSMUSG00000018930	chemokine (C-C motif) ligand 4	Ccl4	4363.89	3239.91	3690.68	8529.86	7937.83	8780.21	3420.63	5537.25	2659.36	2706.39	7931.88	5113.15	2715.33	6075.88	6063.2	10758.6	9196.13	3469.8	6914.03	4298.61
ENSMUSG00000018931	N-acetyltransferase domain containing 1	Natd1	479.548	469.123	481.393	370.782	422.194	485.025	542.85	476.21	308.376	514.185	524.27	499.257	642.566	639.415	391.602	210.596	386.605	541.284	479.535	482.022
ENSMUSG00000018932	mitogen-activated protein kinase kinase 3	Map2k3	636.4	564.668	566.458	563.627	664.856	424.661	327.065	859.066	452.895	309.083	504.725	560.045	640.2	972.94	473.537	682.524	789.507	578.114	487.285	505.777
ENSMUSG00000018965	tyrosine 3-monooxygenase/tryptophan 5-monooxygenase activation protein, eta polypeptide	Ywhah	10372.2	10187	10585.8	8159.08	8254.48	9177.34	8907.19	8207.81	11888.2	15750.8	11482.2	13190	11316.3	11409.4	9675.58	7900.24	9412.52	9772.13	12569.6	11045.9
ENSMUSG00000018974	squamous cell carcinoma antigen recognized by T cells 3	Sart3	486.541	304.787	265.829	248.741	233.785	443.723	333.838	444.743	225.939	337.702	351.813	324.866	289.352	263.961	289.183	438.423	343.146	321.422	301.284	181.13
ENSMUSG00000018983	E2F transcription factor 2	E2f2	153.855	173.891	171.097	261.784	208.137	127.081	72.5736	138.458	89.5612	90.6263	74.7314	201.297	149.012	65.7521	121.698	68.9225	111.364	71.4272	37.7816	47.5094
ENSMUSG00000018986	schlafen 3	Slfn3	151.857	14.3317	18.3664	49.3756	19.7287	27.5341	109.344	154.191	27.479	57.2377	13.7966	57.7982	35.4791	16.1998	28.9183	24.8887	118.607	43.526	24.2189	42.5605
ENSMUSG00000018995	asparaginyl-tRNA synthetase 2 (mitochondrial)(putative)	Nars2	136.871	158.604	135.331	210.545	207.151	150.379	102.571	195.099	139.431	94.4421	203.499	117.59	67.8045	136.269	131.337	168.477	123.134	150.667	119.157	128.671
ENSMUSG00000018999	solute carrier family 35, member B4	Slc35b4	844.204	925.826	1214.11	743.428	1074.23	961.577	943.456	1043.68	807.069	1161.92	849.639	1122.08	842.825	1113.97	772.36	695.925	966.059	808.02	873.82	593.867
ENSMUSG00000019039	DALR anticodon binding domain containing 3	Dalrd3	989.068	590.465	557.758	839.384	673.734	432.074	308.68	404.884	914.949	583.824	961.161	835.085	324.831	563.181	1053.11	1307.61	613.86	737.709	673.287	954.147
ENSMUSG00000019054	fission, mitochondrial 1	Fis1	3202.98	2686.71	4049.3	2980.23	3740.56	3769	3010.35	3139.42	3077.65	3792.95	2827.15	3242.68	2184.72	3990.87	3830.47	3784.03	2916.29	2578.08	2222.33	2916.88
ENSMUSG00000019055	procollagen-lysine, 2-oxoglutarate 5-dioxygenase 1	Plod1	3631.58	4025.29	3826.01	3400.39	3348.94	3971.27	3568.68	4001.63	4261.28	3358.9	3228.4	4239.2	5114.51	4090.92	4355.82	3978.36	3668.67	3530.07	3841.13	3740.38
ENSMUSG00000019066	RAB3D, member RAS oncogene family	Rab3d	28.9727	37.2623	53.1658	30.7433	46.3624	68.8354	52.253	37.7612	37.6564	30.5267	19.5451	67.7634	40.2096	69.5638	80.7303	22.9742	36.2159	239.951	30.0315	73.2437
ENSMUSG00000019082	solute carrier family 25 (mitochondrial carrier, glutamate), member 22	Slc25a22	65.9378	94.589	48.3326	82.9137	87.7926	191.68	182.885	112.235	52.9225	112.567	82.7794	53.8122	85.9382	66.705	128.927	90.9393	77.8642	83.7038	199.564	163.314
ENSMUSG00000019087	ATPase, H+ transporting, lysosomal accessory protein 1	Atp6ap1	7022.38	7703.75	7367.82	7175.29	7012.56	7334.67	7446.05	6702.61	9098.61	7752.84	7258.15	7968.18	8883.17	9198.62	7851.32	8099.35	7044	6923.97	7410.03	7021.49
ENSMUSG00000019088	deoxyribonuclease 1-like 1	Dnase1l1	262.752	457.658	232.963	365.193	183.477	778.369	344.482	189.855	299.216	294.774	270.183	582.965	298.024	403.089	328.946	385.774	112.269	364.948	527.004	276.148
ENSMUSG00000019122	chemokine (C-C motif) ligand 9	Ccl9	1839.27	2452.63	2098.6	2787.39	2814.3	2533.14	1872.4	1752.75	2724.49	2096.81	2468.44	2372.72	2253.32	3118.94	1883.3	5307.03	1810.8	2602.63	4021.31	2382.4
ENSMUSG00000019132	cDNA sequence BC005537	BC005537	1969.14	1989.24	1802.81	2155.76	1871.26	2193.2	1823.05	2518.46	1859.41	2075.82	2634	1975.11	1038.35	1935.4	1870.05	2310.82	2485.32	2145.05	2525.55	2241.85
ENSMUSG00000019139	myo-inositol 1-phosphate synthase A1	Isyna1	1266.81	1125.51	1355.25	847.769	1220.22	1085.48	771.215	827.599	990.262	1126.63	1306.08	926.765	1366.34	1298.84	1609.79	1275.07	1305.58	927.438	949.383	1102.61
ENSMUSG00000019143	histidyl-tRNA synthetase 2	Hars2	240.773	251.282	194.297	307.433	477.434	714.829	387.059	347.193	338.908	314.807	181.655	377.682	212.875	408.807	521.734	220.169	156.634	314.726	399.128	342.464
ENSMUSG00000019173	RAB5C, member RAS oncogene family	Rab5c	3007.17	3115.7	2715.32	3213.14	3485.07	2903.79	3252.26	2812.16	3011.5	2529.9	2479.93	2871.97	2991.28	2993.15	3319.58	3963.04	2937.11	3060.21	2933.4	3005.96
ENSMUSG00000019179	malate dehydrogenase 2, NAD (mitochondrial)	Mdh2	3956.27	4230.71	3614.31	4030.16	3916.14	4765.52	3247.42	4177.85	3549.88	3509.62	4068.84	3843.58	4082.46	2989.34	4438.96	5091.65	3406.11	3867.11	5123.76	2825.82
ENSMUSG00000019188	histocompatibility 13	H13	2700.45	3166.34	3507.98	3106.93	2964.23	3334.81	2580.72	2868.8	2633.91	2558.52	2919.12	3248.66	2626.24	3080.82	3542.49	3807.97	2517.01	3049.05	2987.65	2863.43
ENSMUSG00000019189	ring finger protein 145	Rnf145	777.267	1013.73	788.788	786.282	677.68	798.49	1053.77	658.722	1015.71	884.322	969.209	1145	1288.28	980.564	871.164	582.969	831.155	862.707	883.507	950.188
ENSMUSG00000019194	sodium channel, voltage-gated, type I, beta	Scn1b	683.356	340.138	485.259	432.269	365.967	553.86	770.247	285.307	701.224	611.489	532.318	748.388	562.935	748.049	386.782	272.818	352.2	659.586	530.879	409.769
ENSMUSG00000019210	ATPase, H+ transporting, lysosomal V1 subunit E1	Atp6v1e1	2126	2027.45	1644.27	2234.01	2410.84	2284.27	1732.09	1712.89	1975.44	1681.83	2371.86	1773.81	1773.17	2143.14	2474.92	2143.3	2465.4	1774.52	2034.39	2324.99
ENSMUSG00000019254	protein phosphatase 1, regulatory subunit 12C	Ppp1r12c	1392.69	1940.51	1167.72	1503.63	1015.04	1723	1431.15	920.953	1331.21	881.46	1562.46	1542.61	1221.27	1206.41	1565.2	1626.38	856.506	1622.74	1021.07	1042.24
ENSMUSG00000019256	aryl-hydrocarbon receptor	Ahr	15.9849	20.0643	19.333	26.0852	56.2267	90.0155	14.5147	25.1741	34.6032	27.6649	17.2457	18.9339	8.67266	34.3054	43.3775	91.8966	19.0134	52.4544	55.2192	11.8773
ENSMUSG00000019261	microtubule-associated protein 1S	Map1s	685.354	666.9	806.187	649.335	493.217	788.959	585.427	706.973	786.714	648.693	536.917	833.092	804.981	781.402	781.999	562.867	630.157	699.763	465.973	626.53
ENSMUSG00000019295	transmembrane protein 129	Tmem129	366.654	323.896	911.553	460.217	387.668	309.23	276.747	500.335	453.913	363.459	440.341	512.212	253.873	387.842	379.553	340.783	407.429	572.534	537.661	457.278
ENSMUSG00000019297	NOP9 nucleolar protein	Nop9	292.724	321.029	237.796	286.937	349.198	331.469	287.391	374.465	230.01	354.873	250.638	379.675	472.266	254.432	297.618	310.151	407.429	247.763	311.94	139.559
ENSMUSG00000019302	ATPase, H+ transporting, lysosomal V0 subunit A1	Atp6v0a1	2229.9	2629.38	2224.27	2071.91	2190.87	1970.81	2889.4	2845.72	2890.39	2146.41	2229.3	1808.69	2250.16	1808.66	2020.67	2707.12	2189.25	2209.78	1641.08	2234.92
ENSMUSG00000019303	proteasome (prosome, macropain) 26S subunit, ATPase 3, interacting protein	Psmc3ip	451.574	481.544	521.992	613.934	567.199	396.068	559.3	858.017	442.717	327.209	179.355	691.586	242.835	508.864	562.702	447.039	686.292	447.536	352.628	530.522
ENSMUSG00000019338	zinc finger protein 687	Zfp687	173.836	256.059	365.394	327.928	247.595	260.515	232.235	206.637	264.613	271.879	205.799	284.009	222.336	257.291	309.667	408.748	267.092	283.477	191.814	248.435
ENSMUSG00000019362	DNA segment, Chr 8, ERATO Doi 738, expressed	D8Ertd738e	2161.96	1458.96	1914.94	2543.31	1885.07	3004.4	1430.18	2018.12	1362.76	1654.17	2108.58	1616.36	1125.08	2188.88	2531.56	2354.85	2788.63	2043.49	2424.8	1924.13
ENSMUSG00000019370	calmodulin 3	Calm3	765.279	913.405	1178.35	1401.15	1178.79	1095.01	796.374	875.849	841.672	815.637	879.532	1159.95	1190.52	932.917	686.81	1248.26	766.872	857.126	901.914	1649.96
ENSMUSG00000019373	COP9 signalosome subunit 3	Cops3	2423.72	2009.3	2002.9	2539.58	2188.9	2515.14	2208.17	1774.77	2051.77	1785.81	2025.8	1797.72	1674.61	1676.2	2291.78	1885.79	2725.25	1650.64	2136.11	1508.42
ENSMUSG00000019428	FK506 binding protein 8	Fkbp8	1217.85	1275.52	1152.25	1337.8	1498.39	1663.7	1481.47	1409.75	1023.85	1176.23	1786.66	1351.28	1039.93	1519.92	1897.76	1331.54	1247.64	1138.37	1391.14	1356
ENSMUSG00000019432	DEAD box helicase 39b	Ddx39b	2846.32	2754.55	3781.54	3571.81	3321.32	3669.45	2800.37	3760.38	3127.52	3572.58	3358.32	2827.13	2714.54	3421.97	3123.18	3661.51	3994.62	4136.08	3186.24	3825.5
ENSMUSG00000019433	GIPC PDZ domain containing family, member 1	Gipc1	525.505	592.376	593.524	754.607	809.862	597.279	527.368	528.656	885.435	492.244	664.535	728.457	671.737	811.895	867.549	735.173	543.239	757.798	435.941	677.999
ENSMUSG00000019461	phospholipid scramblase 3	Plscr3	523.507	590.465	441.76	680.078	383.723	510.441	329	380.758	439.664	613.397	455.287	417.542	326.408	730.897	524.144	492.03	460.847	572.534	831.194	594.857
ENSMUSG00000019470	XPA binding protein 2	Xab2	170.839	485.366	260.996	459.286	423.18	249.925	536.077	503.482	395.901	325.301	275.931	208.273	659.911	278.255	326.536	322.595	360.348	568.069	592.88	355.331
ENSMUSG00000019471	cell division cycle 37	Cdc37	2102.02	1708.33	1406.48	1728.14	2039.94	1714.53	1412.77	1406.6	1699.63	1323.14	1811.95	1244.66	1542.16	1396.99	1803.78	2218.92	1831.62	1507.78	1510.29	1139.24
ENSMUSG00000019494	COP9 signalosome subunit 6	Cops6	2413.72	2316	2348.96	2855.4	2626.87	2764	2978.42	2872.99	2508.73	1968.98	2696.08	2213.27	2162.65	2858.79	2356.84	3369.54	2182.91	3157.31	2517.8	1627.2
ENSMUSG00000019505	ubiquitin B	Ubb	17424.6	16552.1	17551.5	18223.3	18728.4	18781.5	16976.4	16565.6	16632.9	15961.7	20270.6	17367.4	14997.4	18584	18471.6	18233.8	19246.9	19343.4	17242	19157.2
ENSMUSG00000019518	adaptor-related protein complex AP-4, mu 1	Ap4m1	355.665	397.465	202.03	322.339	193.341	184.267	378.35	229.714	271.737	156.45	292.027	247.137	218.393	394.513	239.781	442.252	447.267	357.136	116.251	147.477
ENSMUSG00000019528	glycogenin	Gyg	1452.63	891.43	1188.98	1117.01	1398.76	1204.09	920.233	855.92	730.738	1073.21	1068.08	1023.43	1247.29	800.46	902.492	1197.53	893.628	1017.84	996.852	814.588
ENSMUSG00000019558	solute carrier family 6 (neurotransmitter transporter, creatine), member 8	Slc6a8	23.9774	13.3762	138.231	92.2298	114.426	175.795	188.691	117.479	110.934	146.91	273.632	72.7461	202.625	38.1172	79.5253	169.434	76.9588	147.319	55.2192	179.15
ENSMUSG00000019564	AT rich interactive domain 3A (BRIGHT-like)	Arid3a	337.682	320.074	207.83	231.972	266.337	240.394	259.33	287.404	225.939	359.643	263.285	240.162	300.39	314.467	196.403	204.853	211.863	212.05	177.283	269.22
ENSMUSG00000019578	UBX domain protein 6	Ubxn6	983.073	445.237	479.459	965.152	814.794	759.307	1046.99	460.476	1021.81	782.248	611.648	797.217	1721.92	546.028	675.965	318.766	873.709	708.692	620.974	510.726
ENSMUSG00000019579	myeloid derived growth factor	Mydgf	2808.35	3312.53	3448.05	3746.95	4458.68	3995.63	3143.89	3594.65	3361.6	2543.26	2443.14	2687.62	1932.43	3257.11	4567.89	4944.23	3268.49	3717.56	3770.41	2491.27
ENSMUSG00000019659	coiled-coil domain containing 12	Ccdc12	5290.01	3118.57	3739.98	4010.6	4719.1	3483.07	4548.91	2806.91	4128.98	5049.32	4578.16	3457.93	4263.01	5707.09	4143.75	3453.78	3781.85	4905.04	4147.25	4586.64
ENSMUSG00000019699	thymoma viral proto-oncogene 3	Akt3	231.782	144.272	160.464	109.93	131.196	368.534	420.927	172.023	98.7209	248.03	166.709	326.859	182.126	291.596	203.633	89.0248	198.282	193.077	236.377	139.559
ENSMUSG00000019710	mitochondrial ribosomal protein L24	Mrpl24	1262.81	1827.77	1048.82	1621.01	1541.8	1531.32	1290.84	1153.81	1906.23	2032.89	1924.62	1307.44	1606.81	1779.12	1662.8	1663.71	1401.56	1409.57	2063.45	1566.82
ENSMUSG00000019715	GLE1 RNA export mediator (yeast)	Gle1	259.755	189.178	165.297	447.175	194.327	438.428	317.388	92.305	372.493	274.741	278.231	207.276	110.379	247.762	374.733	338.869	330.47	156.247	232.502	109.865
ENSMUSG00000019726	lysosomal trafficking regulator	Lyst	348.671	301.921	376.994	304.638	291.984	331.469	328.032	272.719	339.926	421.651	285.129	298.956	435.21	364.972	256.65	318.766	276.146	295.753	250.908	273.179
ENSMUSG00000019731	solute carrier family 35, member E1	Slc35e1	1066.99	1368.2	918.319	945.588	1096.91	1164.91	742.186	2133.51	1063.54	848.071	1116.37	1173.9	875.939	745.19	925.386	1367.92	1124.5	657.353	688.787	1023.43
ENSMUSG00000019738	polymerase (RNA) II (DNA directed) polypeptide I	Polr2i	1287.79	2206.12	1824.07	1821.31	1523.05	2824.37	2926.17	1658.34	1929.64	1535.88	2391.41	1457.91	1478.3	1594.25	1250.72	3056.52	1452.26	2420.71	1821.26	1224.36
ENSMUSG00000019763	required for meiotic nuclear division 1 homolog	Rmnd1	795.25	1105.45	1148.38	1440.28	1264.61	603.633	664.774	789.838	820.299	953.007	1318.72	1019.44	588.164	1178.77	873.574	677.737	1287.48	1016.72	436.91	889.811
ENSMUSG00000019768	estrogen receptor 1 (alpha)	Esr1	16.984	24.8416	33.8328	14.9058	22.688	78.3664	85.153	62.9353	104.827	89.6723	62.0846	82.7113	80.4193	71.4697	25.3035	39.2475	54.3239	47.9902	55.2192	43.5503
ENSMUSG00000019773	F-box protein 5	Fbxo5	139.868	144.272	269.696	86.6401	95.6841	88.9565	54.1883	62.9353	126.2	21.9411	74.7314	235.179	94.6109	128.645	93.9845	69.8797	106.837	40.1778	24.2189	114.814
ENSMUSG00000019774	mitochondrial translational release factor 1-like	Mtrf1l	377.644	828.37	281.296	458.354	869.048	647.052	539.947	867.458	783.661	437.868	676.032	366.72	350.06	250.62	410.881	204.853	674.521	736.593	184.064	349.392
ENSMUSG00000019777	histone deacetylase 2	Hdac2	1596.5	1977.77	1066.22	1227.87	1876.2	1426.48	1545.33	1149.62	1062.52	1593.11	1673.98	956.66	1468.05	1143.51	1682.08	1151.58	1406.08	1512.25	1507.39	1361.94
ENSMUSG00000019782	RWD domain containing 1	Rwdd1	725.316	808.306	736.589	657.72	957.827	1078.07	871.85	1068.85	1056.42	801.327	659.936	1163.94	689.083	631.792	880.803	1410.04	937.087	907.349	818.6	479.053
ENSMUSG00000019790	syntaxin binding protein 5 (tomosyn)	Stxbp5	1273.8	1156.09	921.219	895.281	916.397	1242.21	1367.29	1268.15	1249.79	1151.43	1084.18	1176.89	1120.35	1058.7	990.452	777.292	1054.79	748.87	1044.32	899.709
ENSMUSG00000019791	histidine triad nucleotide binding protein 3	Hint3	482.545	888.564	397.294	506.798	298.889	296.522	757.668	280.062	397.937	278.557	592.103	349.779	376.078	635.604	818.147	421.193	965.154	484.366	276.096	359.29
ENSMUSG00000019792	tRNA methyltransferase 11	Trmt11	139.868	98.4108	154.664	162.101	145.992	96.3695	48.3824	77.6202	120.093	106.844	126.469	62.7808	44.9402	103.869	43.3775	207.725	63.3778	82.5877	37.7816	99.9677
ENSMUSG00000019794	katanin p60 (ATPase-containing) subunit A1	Katna1	516.513	324.851	489.126	374.509	525.769	615.282	581.556	533.901	278.861	526.586	856.537	433.487	849.133	411.665	589.21	576.268	308.741	340.395	673.287	581
ENSMUSG00000019795	protein-L-isoaspartate (D-aspartate) O-methyltransferase 1	Pcmt1	1656.44	1785.73	1549.54	1644.3	1405.67	1582.15	1556.94	1347.86	1452.32	1352.72	1867.14	1678.14	1563.44	1777.21	1554.36	1592.87	1761	1459.79	1405.67	1619.28
ENSMUSG00000019796	low density lipoprotein receptor-related protein 11	Lrp11	55.9473	56.3712	46.3993	40.0594	47.3488	96.3695	62.8971	93.354	61.0645	28.6188	59.7852	95.666	64.6508	38.1172	59.0415	120.614	54.3239	92.6322	52.3129	54.4379
ENSMUSG00000019797	mitochondrial transcription rescue factor 1	Mtres1	311.706	424.217	467.859	765.787	426.139	459.608	448.988	577.955	619.804	112.567	620.846	184.356	368.982	496.476	214.477	516.918	213.674	415.171	352.628	569.123
ENSMUSG00000019802	SEC63-like (S. cerevisiae)	Sec63	1011.05	1412.15	991.785	1424.44	1464.85	1007.11	1162.14	1024.8	1151.07	1063.67	896.777	853.022	1606.81	736.614	1156.73	1391.85	1391.6	870.519	979.414	765.099
ENSMUSG00000019804	sorting nexin 3	Snx3	3504.7	3048.82	2268.73	2790.18	2918.86	3802.89	2721.02	2709.36	2675.64	3165.24	2706.43	3076.26	3586.54	3023.64	3202.7	4409.12	2752.41	2966.46	3934.13	2588.27
ENSMUSG00000019806	androgen-induced 1	Aig1	554.477	590.465	700.822	802.12	548.457	998.642	708.318	693.337	693.082	497.968	638.092	603.892	736.388	566.04	738.622	661.464	471.712	768.958	907.726	566.154
ENSMUSG00000019808	adenosine deaminase, tRNA-specific 2	Adat2	28.9727	100.322	108.265	88.5033	78.9147	178.972	199.335	114.332	140.448	36.2505	55.1863	71.7495	192.375	112.446	80.7303	115.828	72.4318	41.2939	33.9065	36.6218
ENSMUSG00000019809	peroxisomal biogenesis factor 3	Pex3	803.243	611.485	519.092	592.507	616.521	590.925	837.983	677.603	647.283	613.397	541.516	432.49	864.113	648.945	681.99	599.242	599.373	463.161	583.192	545.368
ENSMUSG00000019810	fucosidase, alpha-L- 2, plasma	Fuca2	2376.76	2600.72	3748.68	2377.48	2671.26	2519.37	2497.5	2829.99	3028.8	3438.08	2667.34	3002.52	4638.3	3568.72	3131.61	2610.44	2373.95	2578.08	2850.09	2970.33
ENSMUSG00000019813	centrosomal protein 57-like 1	Cep57l1	112.894	231.218	215.563	193.776	176.572	361.121	79.3471	276.915	246.293	284.28	148.313	299.953	113.533	234.421	144.592	156.033	272.525	51.3383	223.783	182.119
ENSMUSG00000019814	LTV1 ribosome biogenesis factor	Ltv1	820.227	982.197	687.289	825.41	802.957	955.223	595.103	807.669	908.843	398.756	593.253	411.563	568.454	721.367	878.393	1091.27	594.846	515.615	682.006	499.838
ENSMUSG00000019818	CD164 antigen	Cd164	21416.8	20521	20040.6	18191.6	16904.5	16960	19838.7	18525	23334.8	24253.5	22021.6	20236.4	18259.9	20836.7	18668	15731.5	19995.7	17259.7	20415.6	23836.9
ENSMUSG00000019820	utrophin	Utrn	120.886	85.0346	93.7652	101.546	126.264	122.845	138.374	100.696	67.1709	89.6723	94.2766	119.583	201.837	83.8577	122.903	115.828	114.08	90.4001	71.6881	143.518
ENSMUSG00000019823	microtubule associated monooxygenase, calponin and LIM domain containing 1	Mical1	146.862	98.4108	92.7986	94.093	157.829	128.14	334.806	131.115	359.263	100.166	79.3303	65.7704	450.979	242.044	57.8366	193.366	545.955	363.832	106.563	126.692
ENSMUSG00000019826	zinc finger and BTB domain containing 24	Zbtb24	140.867	193	192.364	143.469	48.3352	194.857	198.368	106.99	146.555	94.4421	175.906	115.596	201.837	188.68	151.821	64.1362	73.3372	198.657	121.095	177.17
ENSMUSG00000019832	RAB32, member RAS oncogene family	Rab32	1708.39	2121.09	1714.84	1293.08	2024.16	1598.04	1551.14	1337.37	1925.57	1519.66	1678.58	1825.63	1573.69	1575.19	1657.98	2046.61	1460.41	1845.95	1703.08	1683.61
ENSMUSG00000019837	general transcription factor IIIC, polypeptide 6, alpha	Gtf3c6	1025.03	1083.47	622.524	934.409	1327.74	1215.74	1901.43	1339.47	873.222	555.205	1071.53	1101.16	564.512	1313.14	1741.12	2553.96	989.6	541.284	704.287	772.028
ENSMUSG00000019838	solute carrier family 16 (monocarboxylic acid transporters), member 10	Slc16a10	684.355	433.772	654.423	635.361	735.879	473.375	536.077	657.673	446.788	768.893	487.479	700.554	442.306	521.252	647.047	557.123	708.021	674.094	686.849	375.126
ENSMUSG00000019841	REV3 like, DNA directed polymerase zeta catalytic subunit	Rev3l	216.796	295.232	157.564	132.289	232.798	203.329	116.118	127.968	147.572	119.245	185.104	178.377	254.661	173.433	178.33	226.87	239.93	179.684	168.564	191.027
ENSMUSG00000019843	Fyn proto-oncogene	Fyn	178.831	90.7672	134.365	181.665	79.9011	159.91	129.665	65.0331	79.3838	79.1788	100.025	114.6	149.012	124.834	77.1155	125.401	152.107	79.2396	179.22	174.201
ENSMUSG00000019849	prolyl endopeptidase	Prep	648.389	847.479	650.557	657.72	550.43	709.534	538.98	748.93	450.859	464.579	485.179	486.302	573.973	573.663	594.03	756.232	520.604	483.25	907.726	319.699
ENSMUSG00000019850	tumor necrosis factor, alpha-induced protein 3	Tnfaip3	353.667	533.138	562.591	553.379	385.696	487.143	660.903	927.246	843.708	814.683	1025.55	595.92	614.182	743.285	483.177	470.013	765.061	748.87	554.13	934.352
ENSMUSG00000019854	RalBP1 associated Eps domain containing protein	Reps1	916.136	586.643	513.292	838.453	908.505	554.919	612.521	781.446	617.769	787.018	444.939	514.205	853.075	699.45	1144.68	810.796	778.642	504.455	785.663	707.692
ENSMUSG00000019857	anti-silencing function 1A histone chaperone	Asf1a	627.409	610.529	525.859	677.284	859.184	686.236	619.294	749.979	619.804	574.284	813.998	705.537	562.935	870.024	542.218	588.713	814.858	477.669	369.097	576.051
ENSMUSG00000019861	golgi associated PDZ and coiled-coil motif containing	Gopc	282.733	332.495	343.161	369.851	365.967	296.522	239.009	291.6	310.411	351.058	248.338	337.821	309.062	341.149	371.118	421.193	362.159	289.057	323.565	298.913
ENSMUSG00000019863	glutaminyl-tRNA synthase (glutamine-hydrolyzing)-like 1	Qrsl1	147.861	227.396	256.163	204.955	268.31	172.618	162.565	119.577	147.572	216.549	114.971	102.642	122.206	179.151	189.174	103.384	181.08	154.015	157.908	143.518
ENSMUSG00000019864	reticulon 4 interacting protein 1	Rtn4ip1	155.853	247.46	233.93	122.973	132.182	229.804	189.659	180.414	115.005	186.022	219.595	239.165	122.994	153.422	210.863	162.734	240.836	148.435	212.158	182.119
ENSMUSG00000019866	crystallin beta-gamma domain containing 1	Crybg1	5.99435	23.8861	35.7661	23.2904	51.2945	19.0621	22.2559	8.39137	10.1774	21.9411	14.9463	44.8435	14.9801	13.341	21.6887	23.9314	19.9188	10.0445	20.3439	9.89779
ENSMUSG00000019868	vesicle (multivesicular body) trafficking 1	Vta1	1071.99	830.281	685.356	641.882	660.911	1103.48	758.636	809.767	1049.29	723.102	861.136	741.412	737.965	677.532	1016.96	886.419	711.643	877.215	855.413	1062.03
ENSMUSG00000019872	sphingomyelin phosphodiesterase, acid-like 3A	Smpdl3a	508.521	434.727	648.623	573.874	719.11	917.099	769.28	662.918	855.92	740.274	532.318	1045.35	1032.05	829.048	612.104	1017.56	685.386	717.62	768.225	800.731
ENSMUSG00000019873	receptor accessory protein 3	Reep3	2094.03	2147.84	2435.96	2150.17	2425.64	2069.3	2357.19	2424.06	2442.58	3039.32	2124.67	2295.99	1894.58	2405.19	2286.96	2134.68	2158.47	2230.98	2675.71	2236.9
ENSMUSG00000019876	protein kinase inhibitor beta, cAMP dependent, testis specific	Pkib	2469.67	1580.31	1398.74	1393.69	1758.81	2113.77	1694.35	2703.07	1620.24	1846.87	1808.5	2718.51	2105.09	2038.32	2129.11	2597.99	1497.53	1408.46	2673.77	2267.58
ENSMUSG00000019877	serine incorporator 1	Serinc1	4213.03	4410.33	4375.07	4086.06	4380.75	4405.46	3815.43	3938.7	4826.13	5926.96	5009.31	4871.99	5490.59	4856.13	4373.89	4176.51	4437.35	4514.42	5886.17	5018.18
ENSMUSG00000019878	heat shock factor 2	Hsf2	438.587	283.767	204.93	344.697	350.184	271.105	287.391	379.709	259.524	316.715	366.759	345.793	346.118	289.69	416.906	301.536	270.714	261.156	333.253	405.809
ENSMUSG00000019883	enoyl Coenzyme A hydratase domain containing 1	Echdc1	166.843	248.416	224.263	271.1	252.527	245.689	239.977	212.931	127.218	186.022	260.985	246.141	219.97	222.985	215.682	244.1	210.958	175.22	186.002	239.527
ENSMUSG00000019897	coiled-coil domain containing 59	Ccdc59	293.723	591.42	360.561	494.687	572.132	576.099	389.962	504.531	477.321	377.769	654.188	274.043	447.036	351.631	300.027	946.726	537.806	360.484	267.377	404.82
ENSMUSG00000019907	protein phosphatase 1, regulatory subunit 12A	Ppp1r12a	645.392	664.989	921.219	870.128	705.3	916.04	696.706	698.581	655.425	502.737	633.493	837.078	876.728	766.155	773.565	910.351	727.94	729.897	694.599	705.713
ENSMUSG00000019916	procollagen-proline, 2-oxoglutarate 4-dioxygenase (proline 4-hydroxylase), alpha 1 polypeptide	P4ha1	3766.45	3958.41	3408.41	2519.08	3196.04	2989.57	3729.31	2756.56	4004.81	4063.87	3097.33	3248.66	3582.6	3391.47	3872.64	4283.72	2765.99	2976.51	4361.35	2856.5
ENSMUSG00000019917	septin 10	Septin10	525.505	345.871	480.426	279.484	394.573	613.164	513.821	236.007	389.795	596.226	312.722	450.428	396.577	440.253	528.964	468.098	457.226	332.583	260.596	400.861
ENSMUSG00000019920	LIM and senescent cell antigen-like domains 1	Lims1	3185	2411.54	3845.34	2752.92	3171.38	3010.75	3122.6	2956.91	3247.61	3360.8	2989.26	2945.72	2872.23	3023.64	2883.4	2325.18	3191.53	3068.02	3183.34	3523.61
ENSMUSG00000019923	ZW10 interactor	Zwint	807.239	992.707	911.553	897.144	1049.57	841.909	1168.92	991.23	864.062	952.053	1414.15	950.681	1001.3	677.532	991.657	1156.37	1137.18	614.944	1475.42	839.333
ENSMUSG00000019927	ubiquitin-conjugating enzyme E2D 1	Ube2d1	637.399	564.668	518.125	919.503	990.379	779.428	877.656	823.403	798.927	962.547	495.527	838.074	671.737	933.87	404.856	506.389	765.967	684.139	1015.26	642.367
ENSMUSG00000019942	cyclin-dependent kinase 1	Cdk1	401.621	546.514	498.792	484.439	440.936	180.031	436.409	290.551	188.282	590.502	293.177	391.633	222.336	508.864	306.052	469.056	1344.52	94.8643	90.0945	208.843
ENSMUSG00000019943	ATPase, Ca++ transporting, plasma membrane 1	Atp2b1	1080.98	1309.91	1153.22	1112.35	1053.51	992.288	1069.25	1133.88	1083.89	1261.14	1104.88	1180.88	1379.74	1191.16	1189.27	1164.98	941.614	1218.73	1422.14	1030.36
ENSMUSG00000019944	Rho-related BTB domain containing 1	Rhobtb1	396.626	556.069	481.393	216.134	429.099	154.615	324.162	395.443	571.971	319.577	408.149	554.066	462.805	435.489	434.979	217.297	295.16	233.254	270.283	533.491
ENSMUSG00000019947	AT rich interactive domain 5B (MRF1-like)	Arid5b	415.608	404.153	379.894	333.518	305.794	344.177	576.718	317.823	485.463	547.574	396.651	443.452	428.114	421.195	271.109	162.734	311.457	376.109	366.191	620.592
ENSMUSG00000019948	ARP6 actin-related protein 6	Actr6	103.902	296.188	196.23	274.826	244.636	228.745	143.212	256.986	207.619	310.037	310.423	143.499	228.643	193.445	222.912	221.126	234.498	177.452	277.065	426.595
ENSMUSG00000019951	UHRF1 (ICBP90) binding protein 1-like	Uhrf1bp1l	301.716	237.906	249.396	283.211	264.364	273.223	212.882	310.481	238.151	174.575	336.866	308.922	264.122	333.525	238.576	285.262	268.903	267.852	269.315	233.588
ENSMUSG00000019952	POC1 centriolar protein B	Poc1b	603.431	413.708	351.861	426.679	376.818	483.966	587.362	378.66	649.319	487.474	409.298	843.057	547.955	724.226	454.258	362.8	527.847	549.097	356.503	492.91
ENSMUSG00000019960	dual specificity phosphatase 6	Dusp6	4079.15	3108.06	3171.58	3242.02	3212.81	3895.02	3864.78	3652.34	4286.73	4990.17	4557.47	4546.13	3186.81	4450.18	3046.06	2254.34	4220.96	3112.66	2547.83	4594.55
ENSMUSG00000019961	thymopoietin	Tmpo	1620.47	1275.52	1422.91	1447.73	1611.83	1558.86	1482.44	1327.93	1144.96	1499.63	1463.59	1451.93	1183.42	1190.21	1510.98	1546.93	1828.9	1103.77	1843.55	1448.05
ENSMUSG00000019966	kit ligand	Kitl	161.847	133.762	145.964	179.802	213.07	168.382	128.697	170.974	272.755	388.262	163.259	245.144	233.374	195.35	196.403	124.443	153.012	191.961	235.408	217.751
ENSMUSG00000019969	presenilin 1	Psen1	2600.55	3113.79	3749.64	2742.67	3043.15	2813.78	2712.32	2809.01	3009.46	2771.26	2770.81	2992.55	2943.98	2918.82	2511.07	2784.66	2509.76	2892.8	3363.53	2906.98
ENSMUSG00000019970	serum/glucocorticoid regulated kinase 1	Sgk1	12048.6	9957.64	10201.1	14061.8	7377.54	9397.61	12233	15396.1	14080.5	9458.52	16331.7	10564.1	6059.04	11676.2	11309.5	7804.51	16975.3	7673.96	7928.31	17405.3
ENSMUSG00000019971	centrosomal protein 290	Cep290	117.889	90.7672	64.7657	96.8879	118.372	80.4844	85.153	115.381	67.1709	64.8693	71.2823	75.7356	87.5151	55.2699	45.7873	126.358	66.9994	64.7309	115.282	34.6423
ENSMUSG00000019975	IKBKB interacting protein	Ikbip	471.556	502.564	484.292	571.079	419.234	499.851	290.294	477.259	392.848	499.876	657.637	786.255	359.521	594.628	457.873	583.926	438.213	418.519	370.066	455.298
ENSMUSG00000019977	Hbs1-like (S. cerevisiae)	Hbs1l	748.295	645.881	523.925	479.781	535.633	580.335	633.809	566.417	681.887	631.522	581.756	464.379	397.366	572.71	520.529	537.978	662.751	498.874	633.568	577.041
ENSMUSG00000019978	erythrocyte membrane protein band 4.1 like 2	Epb41l2	12316.4	11559.9	11698.4	11370.4	10827.1	10628.2	11440.5	9167.57	11209.4	11026.8	11700.6	13481.9	13140.7	12655.8	10944.4	8444.92	12909.2	9917.22	9116.01	12274.3
ENSMUSG00000019979	apoptotic peptidase activating factor 1	Apaf1	440.585	321.985	203.963	265.51	631.318	238.276	303.841	625.157	456.966	665.865	417.346	237.172	476.997	161.998	257.855	283.348	281.579	444.188	308.065	348.402
ENSMUSG00000019984	mediator complex subunit 23	Med23	260.754	342.049	221.363	367.988	468.556	472.316	467.374	499.286	434.576	362.505	435.742	387.647	287.775	336.384	314.487	493.944	313.268	676.326	369.097	887.832
ENSMUSG00000019986	Abelson helper integration site 1	Ahi1	28.9727	60.193	37.6994	68.0078	64.1182	38.1242	32.9	60.8374	62.0822	110.659	97.7257	61.7843	72.535	51.4582	75.9105	67.9652	78.7696	41.2939	87.1882	46.5196
ENSMUSG00000019988	neural precursor cell expressed, developmentally down-regulated gene 1	Nedd1	317.701	222.619	275.496	248.741	358.075	258.397	149.018	212.931	239.169	209.871	189.703	237.172	368.194	187.727	261.47	123.486	272.525	189.729	278.034	178.16
ENSMUSG00000019990	phosphodiesterase 7B	Pde7b	29.9717	9.55445	8.69986	28.88	20.7151	46.5962	14.5147	9.44029	43.7629	90.6263	35.6411	40.8574	21.2875	21.9174	6.02465	23.9314	39.8375	129.462	41.6566	32.6627
ENSMUSG00000019996	microtubule-associated protein 7	Map7	123.883	76.4356	142.098	171.417	180.517	68.8354	140.309	183.561	89.5612	100.166	154.062	100.649	171.876	145.798	133.747	99.5547	114.08	195.309	182.126	135.6
ENSMUSG00000019998	syntaxin 7	Stx7	3368.82	3088.95	2923.15	3056.63	2673.24	3108.18	3388.7	2559.37	3545.81	4080.09	3389.36	3525.69	2730.31	3534.41	3311.15	2422.82	3263.96	3082.53	4266.41	3680
ENSMUSG00000020003	peroxisomal biogenesis factor 7	Pex7	255.759	389.821	488.159	408.047	675.707	339.941	455.762	381.807	449.842	447.408	281.68	443.452	603.933	546.981	568.727	304.408	431.875	352.672	865.101	782.915
ENSMUSG00000020009	interferon gamma receptor 1	Ifngr1	15982.9	17960.4	17967.2	14396.2	13145.2	14792.2	16551.6	15061.5	19538.6	19255.7	17871.2	18118.8	16020	18233.3	14147.1	12767.9	15723.1	17883.6	16409.8	17990.2
ENSMUSG00000020015	cyclin-dependent kinase 17	Cdk17	600.434	581.866	467.859	663.309	629.345	840.85	381.253	651.38	491.569	823.268	649.589	548.087	396.577	548.887	630.178	592.542	598.468	614.944	601.599	503.798
ENSMUSG00000020018	small nuclear ribonucleoprotein polypeptide F	Snrpf	2331.8	1864.07	1450.94	2456.67	2393.09	2258.86	1355.67	1753.8	1849.24	1460.51	2385.66	1375.2	1565.02	1657.14	2102.6	2699.46	1884.13	2056.88	1503.51	1651.94
ENSMUSG00000020021	FYVE, RhoGEF and PH domain containing 6	Fgd6	40.9614	40.1287	40.5994	15.8374	24.6608	34.9472	16.45	20.9784	73.2774	26.7109	68.9829	69.7565	55.9781	20.0115	36.1479	35.4185	38.9321	54.6865	71.6881	27.7138
ENSMUSG00000020022	NADH:ubiquinone oxidoreductase subunit A12	Ndufa12	3945.28	3317.3	3763.17	6317.28	6150.41	5815	3963.48	5647.39	3483.73	2617.67	4827.65	3180.9	2614.41	3583.97	5083.6	6128.35	4092.4	3802.38	3873.09	2945.58
ENSMUSG00000020023	transmembrane and coiled coil domains 3	Tmcc3	1852.25	1629.99	1830.84	1228.8	1523.05	1286.69	1618.87	1514.64	2143.36	1968.02	1410.7	2169.43	1752.67	1976.37	1365.18	977.359	1407.89	2039.02	1552.92	1651.94
ENSMUSG00000020024	centrosomal protein 83	Cep83	332.686	286.633	262.929	585.985	324.537	379.124	329.968	196.148	241.205	211.779	301.225	268.064	283.044	322.09	295.208	557.123	313.268	119.417	372.972	318.709
ENSMUSG00000020029	nudix (nucleoside diphosphate linked moiety X)-type motif 4	Nudt4	717.324	705.118	630.257	785.351	572.132	601.515	731.541	658.722	574.006	763.169	843.89	755.363	622.855	857.636	632.588	589.67	752.386	559.141	1072.42	933.362
ENSMUSG00000020032	NUAK family, SNF1-like kinase, 1	Nuak1	1223.85	1354.82	1220.88	1090.92	1004.19	1234.8	1237.62	1173.74	1096.11	1422.36	1356.66	1119.09	1039.14	1150.19	1214.57	851.001	1235.87	1047.97	967.789	1499.52
ENSMUSG00000020034	t-complex 11 (mouse) like 2	Tcp11l2	235.778	97.4554	301.595	227.314	308.754	167.323	120.956	175.17	312.447	359.643	213.847	330.845	373.713	223.938	166.28	187.622	229.971	458.697	190.845	302.872
ENSMUSG00000020038	cryptochrome 1 (photolyase-like)	Cry1	48.9539	121.341	38.6661	25.1536	17.7558	56.1273	9.67647	41.9568	23.408	49.606	32.192	89.6869	107.226	114.351	12.0493	37.333	81.4858	27.9013	64.9068	174.201
ENSMUSG00000020048	heat shock protein 90, beta (Grp94), member 1	Hsp90b1	50363.5	48265.2	40845.9	47903.6	55193.9	43658.6	44464.4	38955.9	47138.7	43842.1	44468.7	40325.2	48428.9	36910.8	59366.9	56257	48674.2	31518.4	52080.4	39770.3
ENSMUSG00000020053	insulin-like growth factor 1	Igf1	167.842	143.317	700.822	178.87	37.4845	218.155	203.206	210.833	161.821	57.2377	280.53	149.478	321.677	94.34	139.772	380.988	171.12	799.092	394.284	176.181
ENSMUSG00000020056	WASH complex subunit 3	Washc3	1418.66	1873.63	1463.51	1640.57	1978.79	1433.89	1083.77	1328.98	1295.58	1531.11	1765.96	2086.72	1315.88	1624.74	1743.53	1746.04	983.262	1429.66	1285.54	1579.69
ENSMUSG00000020063	sirtuin 1	Sirt1	539.491	210.198	229.096	210.545	241.676	227.686	348.353	225.518	373.511	283.326	433.442	266.071	307.485	310.655	316.896	136.888	284.295	337.047	338.097	415.707
ENSMUSG00000020064	hect domain and RLD 4	Herc4	598.436	425.173	413.727	366.124	393.587	442.664	371.577	352.437	394.884	514.185	481.73	384.657	412.346	409.759	533.784	365.672	376.645	467.625	170.501	512.706
ENSMUSG00000020069	heterogeneous nuclear ribonucleoprotein H3	Hnrnph3	1069.99	789.197	1394.88	618.592	1080.14	621.636	808.953	597.885	1088.98	555.205	910.574	972.605	813.654	643.227	720.548	711.241	1225.91	530.124	525.067	1355.01
ENSMUSG00000020070	RUN and FYVE domain-containing 2	Rufy2	196.814	257.97	326.728	416.432	241.676	278.518	320.291	431.107	196.424	177.437	249.488	242.155	607.875	223.938	256.65	227.827	136.715	275.664	156.939	422.636
ENSMUSG00000020074	cell division cycle and apoptosis regulator 1	Ccar1	1045.01	841.747	1019.82	1243.7	832.55	880.034	850.562	1021.65	794.856	704.977	1014.05	672.652	911.418	688.968	989.247	1207.1	970.586	640.613	693.631	1051.15
ENSMUSG00000020075	DExD box helicase 21	Ddx21	1225.84	1409.28	929.919	1458.91	1442.17	1764.3	1148.6	1387.72	968.89	1182.91	1375.06	841.064	936.648	868.118	1423.02	1863.78	1448.64	1003.33	1337.85	1097.67
ENSMUSG00000020076	DExD box helicase 50	Ddx50	287.729	417.529	404.06	274.826	293.957	417.248	273.844	303.138	143.502	254.708	225.344	247.137	422.595	274.444	380.758	300.578	497.969	328.119	313.878	470.145
ENSMUSG00000020077	serglycin	Srgn	8842.66	13927.5	10539.4	11511	13323.8	15348.2	10978	16466	13338.5	11852	10645.2	14250.3	12837.1	12883.6	17441.4	26046.9	9200.65	14072.3	14486.8	8732.82
ENSMUSG00000020078	VPS26 retromer complex component A	Vps26a	1887.22	1912.8	1983.57	1874.41	1650.3	1623.46	1813.37	1784.21	2146.42	2096.81	2256.89	1954.18	2024.67	1901.09	1811.01	1724.98	2000.93	2010.01	2174.86	1856.83
ENSMUSG00000020079	suppressor of var1, 3-like 1 (S. cerevisiae)	Supv3l1	711.329	254.148	505.559	675.42	467.57	856.735	190.627	608.374	602.503	119.245	550.713	589.941	890.131	352.584	378.348	459.483	538.712	491.062	853.476	1037.29
ENSMUSG00000020088	secretion associated Ras related GTPase 1A	Sar1a	2077.04	2561.55	2094.73	2381.21	2732.42	2271.57	2322.35	2499.58	2342.84	2616.71	2178.71	2273.07	2847.79	1934.45	2435.16	2490.78	2284.32	2956.42	2449.99	1796.45
ENSMUSG00000020089	pyrophosphatase (inorganic) 1	Ppa1	836.212	872.321	692.123	1388.11	951.908	1150.08	1034.42	1311.15	835.566	856.657	986.455	889.894	837.306	786.166	1321.81	1700.09	1286.57	755.566	1309.76	677.009
ENSMUSG00000020091	eukaryotic translation initiation factor 4E binding protein 2	Eif4ebp2	1187.88	1323.29	1589.18	1333.14	1394.82	1423.3	1158.27	1547.16	1233.5	1419.49	1568.21	1311.42	1226.79	1489.43	1247.1	1171.68	1172.49	1992.15	1519.98	1609.38
ENSMUSG00000020092	phosphatase domain containing, paladin 1	Pald1	2137.98	2073.31	2004.84	1920.99	1602.95	1693.35	2022.38	1979.31	1737.28	1621.73	1680.88	1935.24	1908.77	2263.21	1785.71	1672.33	2050.73	1976.52	1764.11	1767.75
ENSMUSG00000020097	sphingosine phosphate lyase 1	Sgpl1	2274.86	2569.19	2582.89	3120.91	2472	2671.87	2332.03	2746.08	2821.18	2657.74	2460.39	3075.26	3268.81	3324.77	3030.4	2384.53	2259.87	3103.74	2817.15	2367.55
ENSMUSG00000020100	solute carrier family 29 (nucleoside transporters), member 3	Slc29a3	12398.3	13897.9	13597.9	12457.5	12674.7	11613.1	13958.3	13122	15052.4	13070.2	12895.2	14762.5	15412.1	14470.2	12843.3	10346	12550.6	12652.7	11962.2	13171
ENSMUSG00000020101	V-set immunoregulatory receptor	Vsir	8771.73	9414	11030.5	7510.67	7966.44	7814.4	8886.87	8596.96	11739.6	12281.3	8659.65	10530.2	14342.2	11214.1	8042.9	5748.32	8450.98	11291.1	9973.36	10528.3
ENSMUSG00000020102	solute carrier family 16 (monocarboxylic acid transporters), member 7	Slc16a7	814.232	799.707	760.755	713.616	610.602	545.388	913.459	649.282	722.596	1072.25	732.368	613.857	929.552	757.579	496.431	253.673	775.021	801.324	1231.29	757.181
ENSMUSG00000020105	leucine-rich repeats and immunoglobulin-like domains 3	Lrig3	167.842	89.8118	118.898	142.537	106.535	99.5465	177.079	148.947	61.0645	202.24	124.169	97.6591	26.8064	82.9048	101.214	72.7515	108.648	101.561	131.751	116.794
ENSMUSG00000020107	anaphase promoting complex subunit 16	Anapc16	1351.73	2392.43	1417.11	1484.06	1421.45	1675.35	1328.58	1414.99	1556.13	1121.86	1948.77	1095.18	2023.88	1158.76	1568.82	1364.09	1682.23	1893.94	879.632	1843.96
ENSMUSG00000020108	DNA-damage-inducible transcript 4	Ddit4	42.9595	33.4406	62.8324	269.237	54.2538	169.441	24.1912	365.025	170.981	264.247	350.663	73.7426	80.4193	154.374	57.8366	129.23	103.215	69.1951	276.096	257.343
ENSMUSG00000020109	DnaJ heat shock protein family (Hsp40) member B12	Dnajb12	619.416	941.113	623.49	715.48	488.285	979.58	744.121	672.358	629.982	724.056	722.021	611.864	695.39	760.437	656.686	705.498	727.034	934.134	884.476	733.426
ENSMUSG00000020111	mitochondrial calcium uptake 1	Micu1	459.567	598.108	405.994	429.474	679.653	738.127	301.906	503.482	608.609	488.428	473.682	739.419	746.638	561.275	649.457	480.543	605.711	616.06	617.099	661.172
ENSMUSG00000020114	cullin associated and neddylation disassociated 1	Cand1	962.093	684.098	512.325	677.284	980.515	812.257	535.109	787.74	637.106	927.25	612.798	865.977	655.18	730.897	949.484	903.65	587.603	754.45	1000.73	739.365
ENSMUSG00000020115	TANK-binding kinase 1	Tbk1	1173.89	1029.97	769.455	924.161	905.546	1078.07	959.906	911.512	904.772	834.716	1089.93	647.739	850.71	1134.94	590.415	729.429	938.898	1123.86	909.664	1142.21
ENSMUSG00000020116	partner of NOB1 homolog	Pno1	941.113	1271.7	776.221	1195.26	969.664	1249.63	714.124	1160.11	813.175	790.834	758.812	732.443	452.555	655.615	885.623	1433.97	823.007	843.734	988.133	687.896
ENSMUSG00000020120	pleckstrin	Plek	7507.92	7784.01	7731.28	8521.48	8011.81	8867.05	7218.65	8000.12	7658.5	7284.45	7709.99	7437.04	7314.21	8062.73	8262.2	9674.03	6846.62	8190.69	8873.82	7281.81
ENSMUSG00000020124	ubiquitin specific peptidase 15	Usp15	866.184	820.727	792.654	866.401	613.562	805.903	748.959	726.902	577.059	653.463	730.069	685.607	640.989	665.144	669.941	695.925	693.535	624.988	598.692	603.765
ENSMUSG00000020128	VPS54 GARP complex subunit	Vps54	1055.01	1331.89	1105.85	1464.5	1289.27	1240.1	1119.57	1275.49	1354.61	1115.18	1086.48	931.747	1353.72	1174.96	957.919	1150.62	1058.41	957.571	979.414	1456.95
ENSMUSG00000020130	TBC1 domain family, member 15	Tbc1d15	605.429	723.272	608.991	677.284	596.792	688.354	559.3	465.721	645.248	732.642	922.071	895.873	559.781	608.922	588.005	851.958	667.278	584.81	689.756	713.631
ENSMUSG00000020132	RAB21, member RAS oncogene family	Rab21	939.115	1318.51	1312.71	889.692	1212.33	1702.88	1308.26	1211.5	902.737	1198.17	1212.95	1017.45	831.787	1209.27	904.902	1337.29	1588.07	1343.72	1328.17	1417.36
ENSMUSG00000020133	RIKEN cDNA 2310011J03 gene	2310011J03Rik	1107.96	597.153	439.827	715.48	436.004	780.487	759.603	688.092	902.737	619.121	533.468	581.968	428.114	583.193	668.736	390.561	507.928	862.707	652.943	563.184
ENSMUSG00000020134	pellino 1	Peli1	1438.64	1618.52	1801.84	1576.29	1496.42	1711.35	1673.06	1640.51	1586.66	1886.93	1739.52	1599.42	1952.14	1541.84	1268.79	1314.31	1695.81	1725.41	1702.11	1984.51
ENSMUSG00000020137	THAP domain containing, apoptosis associated protein 2	Thap2	180.83	152.871	120.831	186.323	234.771	213.919	199.335	157.338	200.495	176.483	205.799	132.537	179.761	201.068	97.5993	91.8966	142.147	197.541	140.47	109.865
ENSMUSG00000020142	solute carrier family 1 (glutamate/neutral amino acid transporter), member 4	Slc1a4	111.895	243.638	162.397	347.492	229.839	338.882	188.691	426.911	212.708	182.207	229.943	103.638	141.916	101.963	340.995	355.142	170.215	325.887	240.252	176.181
ENSMUSG00000020143	dedicator of cyto-kinesis 2	Dock2	2327.81	2259.63	2197.2	1888.38	2204.68	2100.01	2348.48	2142.95	2215.62	2532.77	1693.53	2174.41	3280.63	2146	2235.14	1850.38	2053.44	2054.65	1953.98	1952.83
ENSMUSG00000020149	RAB1A, member RAS oncogene family	Rab1a	7095.31	5841.59	6838.09	6683.4	6909.97	7542.24	7134.46	7720.06	6619.39	7961.76	7458.2	7379.24	5263.52	6675.27	7657.33	7191.87	6659.2	7160.58	7418.75	7032.38
ENSMUSG00000020150	guanidinoacetate methyltransferase	Gamt	635.401	116.564	324.795	224.519	588.901	456.431	298.035	284.258	413.203	390.17	444.939	335.828	476.208	534.593	304.847	365.672	543.239	300.217	405.91	293.964
ENSMUSG00000020152	ARP2 actin-related protein 2	Actr2	12063.6	11353.5	11383.3	11867.8	13034.7	11901.1	11247	13208	11369.2	13951.7	12147.9	12695.7	10755.7	11668.6	12584.3	13283.8	11814.5	12539.9	13537.4	11723.9
ENSMUSG00000020153	NADH:ubiquinone oxidoreductase core subunit S7	Ndufs7	3609.6	3412.85	4011.6	3512.19	3923.05	3288.21	4779.21	3970.17	3216.06	3401.82	4743.72	3636.31	4086.4	3187.55	4096.76	4424.44	4268.95	4948.57	3472.03	3625.56
ENSMUSG00000020160	Meis homeobox 1	Meis1	55.9473	151.916	79.2654	76.3924	149.938	156.733	149.985	82.8648	95.6677	88.7184	136.816	94.6695	117.475	54.317	110.853	105.298	116.796	204.237	137.564	197.956
ENSMUSG00000020163	ubiquinol-cytochrome c reductase, complex III subunit XI	Uqcr11	13050.7	12076.8	11439.4	16923.7	17519.1	15726.2	10693.5	16179.6	14312.5	10836	14654.3	17170.1	7508.95	13916.6	21244.1	22503.2	16672	12380.3	17428.9	11995.1
ENSMUSG00000020166	CCR4-NOT transcription complex, subunit 2	Cnot2	1822.28	1599.41	1575.64	2019.74	1392.84	1856.44	1494.05	1644.71	1890.96	1736.21	2891.53	1945.21	2669.6	1642.85	1336.27	1254.01	2392.97	1878.31	1854.2	2340.83
ENSMUSG00000020167	transcription factor 3	Tcf3	419.604	390.777	356.694	414.568	320.591	311.348	393.833	500.335	335.855	423.559	489.778	384.657	400.519	349.725	372.323	367.586	411.956	670.746	495.035	498.849
ENSMUSG00000020170	fibroblast growth factor receptor substrate 2	Frs2	318.7	366.891	353.795	373.577	251.541	388.655	329	393.345	305.322	383.492	341.465	427.508	320.889	367.831	316.896	345.57	451.794	316.958	563.817	440.452
ENSMUSG00000020171	YEATS domain containing 4	Yeats4	1149.92	1081.56	871.92	1438.41	1228.11	709.534	1401.15	941.931	867.116	904.355	1162.36	1113.11	992.626	1025.35	1263.97	653.806	1172.49	939.714	1139.26	1385.69
ENSMUSG00000020180	small nuclear ribonucleoprotein D3	Snrpd3	133.874	192.044	141.131	83.8453	120.345	140.848	124.827	151.045	97.7032	72.501	65.5337	79.7217	171.876	60.0345	236.166	213.468	369.402	70.3112	74.5944	116.794
ENSMUSG00000020181	neuron navigator 3	Nav3	6374.99	6289.69	7270.19	6887.42	6940.55	4819.53	5746.86	6200.17	6423.98	6638.61	6416.56	6626.87	4967.86	4857.08	5037.81	5236.19	6862.92	5303.47	5859.05	6329.64
ENSMUSG00000020184	transformed mouse 3T3 cell double minute 2	Mdm2	1496.59	1487.63	1401.64	1467.29	1602.95	1584.27	1345.03	1570.23	1116.46	1608.38	1027.84	1338.33	1204.71	1426.53	1561.59	1614.89	1407.89	1730.99	1423.11	1867.71
ENSMUSG00000020189	oxysterol binding protein-like 8	Osbpl8	670.368	722.316	680.523	572.943	709.246	838.732	756.7	784.593	760.253	849.979	820.896	755.363	602.356	724.226	589.21	816.54	773.21	810.252	827.319	657.213
ENSMUSG00000020190	MAP kinase-interacting serine/threonine kinase 2	Mknk2	407.616	345.871	795.554	413.637	496.176	722.242	592.2	559.075	563.829	649.647	576.007	635.781	881.458	694.685	347.02	549.465	454.51	575.882	575.442	531.511
ENSMUSG00000020196	calcineurin binding protein 1	Cabin1	320.698	314.341	392.461	254.331	242.663	282.754	325.13	195.099	279.879	339.61	271.333	307.925	372.925	334.478	232.551	248.887	271.619	321.422	285.784	311.78
ENSMUSG00000020198	adaptor-related protein complex 3, delta 1 subunit	Ap3d1	664.374	639.192	679.556	626.976	599.752	463.844	558.333	436.351	603.521	569.515	485.179	604.888	922.456	731.849	596.44	634.661	508.834	758.914	558.005	501.818
ENSMUSG00000020211	splicing factor 3a, subunit 2	Sf3a2	341.678	243.638	201.064	237.562	229.839	273.223	225.462	620.961	570.953	437.868	240.29	186.349	70.9582	233.468	349.429	280.476	183.796	219.862	486.316	174.201
ENSMUSG00000020212	transformed mouse 3T3 cell double minute 1	Mdm1	39.9623	172.935	102.465	21.4271	34.5252	64.5993	20.3206	10.4892	56.9935	23.849	66.6834	89.6869	54.4013	50.5052	109.649	87.1103	87.8236	34.5976	25.1877	61.3663
ENSMUSG00000020219	translocase of inner mitochondrial membrane 13	Timm13	1147.92	1349.09	1058.48	1348.98	1681.87	1473.08	1115.7	1255.56	1241.64	1347.95	917.472	1114.11	814.442	1237.85	1196.49	2105.01	1116.36	1266.72	1185.76	883.873
ENSMUSG00000020220	vacuolar protein sorting 13D	Vps13d	517.512	404.153	307.395	310.228	328.482	413.012	402.541	423.764	389.795	372.045	420.795	459.396	435.21	323.043	366.298	321.638	441.834	373.877	361.347	347.412
ENSMUSG00000020224	LLP homolog, long-term synaptic facilitation (Aplysia)	Llph	1414.67	1672.03	1362.98	1395.56	1472.75	1641.46	1613.07	1270.24	1315.94	1276.4	1792.4	1408.08	1658.06	1174.01	1236.26	2844.01	1198.75	1160.69	1202.23	1641.05
ENSMUSG00000020225	transmembrane BAX inhibitor motif containing 4	Tmbim4	4700.57	4709.39	4379.9	4714.9	5612.81	6863.41	4920.49	4677.14	4661.26	4762.17	4600.01	5836.63	5389.67	6093.98	5476.4	6135.06	5161.67	5947.43	5721.48	5770.41
ENSMUSG00000020227	interleukin-1 receptor-associated kinase 3	Irak3	72.9313	72.6138	75.3988	146.263	143.033	182.149	137.406	89.1583	51.9048	200.332	162.11	104.635	76.4771	93.387	49.4021	106.255	29.8781	185.264	239.283	68.2948
ENSMUSG00000020228	helicase (DNA) B	Helb	252.762	203.51	181.731	183.528	205.178	156.733	188.691	165.73	197.442	165.035	169.008	474.344	249.142	191.539	171.1	136.888	200.998	212.05	206.345	192.017
ENSMUSG00000020231	disco interacting protein 2 homolog A	Dip2a	154.854	120.386	135.331	1253.95	94.6976	133.435	171.274	102.794	108.898	149.772	109.223	142.503	134.032	132.457	124.108	90.9393	119.513	91.5161	155.97	182.119
ENSMUSG00000020232	high mobility group 20B	Hmg20b	302.715	423.262	216.53	172.349	431.071	308.171	458.665	168.876	364.351	251.846	415.047	326.859	238.892	318.278	326.536	341.74	306.024	246.647	290.627	348.402
ENSMUSG00000020235	fizzy and cell division cycle 20 related 1	Fzr1	240.773	573.267	362.494	260.852	278.174	235.099	372.544	392.296	343.997	325.301	244.889	229.2	160.05	440.253	274.724	274.733	275.241	362.716	280.94	215.772
ENSMUSG00000020238	nicalin	Ncln	1832.27	2380.97	1482.84	1972.23	1876.2	2343.58	1823.05	2192.24	2116.9	1577.85	2030.4	1674.16	1629.67	1547.56	2164.05	2534.81	1789.97	1949.74	2273.67	1407.47
ENSMUSG00000020246	host cell factor C2	Hcfc2	429.595	326.762	458.193	325.133	356.103	346.295	281.585	395.443	487.498	397.802	363.31	263.082	335.08	261.103	372.323	216.34	497.063	361.6	325.503	340.484
ENSMUSG00000020248	nuclear transcription factor-Y beta	Nfyb	590.443	391.732	289.029	366.124	375.831	389.714	276.747	333.557	220.85	437.868	210.398	279.026	387.116	325.902	322.921	206.767	605.711	388.385	367.159	243.486
ENSMUSG00000020250	thioredoxin reductase 1	Txnrd1	564.468	572.311	424.36	759.266	781.255	857.794	442.215	791.935	572.988	571.423	526.569	487.299	399.731	515.535	747.056	970.658	507.023	400.662	670.38	482.022
ENSMUSG00000020253	protein phosphatase 1M	Ppm1m	313.704	280.901	313.195	234.767	405.424	368.534	233.203	282.16	223.903	156.45	149.463	182.363	325.619	330.666	471.127	316.852	287.011	447.536	275.127	729.467
ENSMUSG00000020255	NOP protein chaperone 1	Nopchap1	158.85	411.797	397.294	490.961	451.787	277.459	362.868	466.77	419.309	515.139	277.081	400.602	397.366	396.418	439.799	545.636	397.47	478.785	433.035	305.842
ENSMUSG00000020256	aldehyde dehydrogenase 1 family, member L2	Aldh1l2	110.895	96.4999	171.097	64.2814	169.667	127.081	101.603	172.023	53.9403	61.0535	151.762	72.7461	152.954	96.2458	216.887	130.187	77.8642	97.0964	114.313	75.2232
ENSMUSG00000020257	WD repeat domain containing 82	Wdr82	1163.9	1210.55	1071.05	1307.05	1108.75	1242.21	1256.01	1044.73	1256.91	1208.67	1011.75	1072.26	831.787	1065.37	1237.46	998.418	1170.68	1117.17	1222.57	1401.53
ENSMUSG00000020260	protein O-fucosyltransferase 2	Pofut2	544.487	907.672	721.122	676.352	679.653	772.015	593.168	560.124	489.534	759.353	465.634	674.645	644.931	680.391	553.063	837.599	695.346	555.793	656.818	413.728
ENSMUSG00000020261	solute carrier family 36 (proton/amino acid symporter), member 1	Slc36a1	808.238	1125.51	781.055	694.053	764.486	815.434	893.139	805.571	881.364	1033.14	942.766	873.949	1126.66	1042.5	875.984	738.045	903.587	1064.71	775.006	922.474
ENSMUSG00000020262	adenosine deaminase, RNA-specific, B1	Adarb1	156.852	154.782	148.864	97.8195	109.494	118.609	247.718	93.354	94.6499	192.7	101.175	63.7774	63.0739	68.6109	69.8859	267.075	208.242	81.4717	32.9378	78.1926
ENSMUSG00000020263	adaptor protein, phosphotyrosine interaction, PH domain and leucine zipper containing 2	Appl2	303.714	874.232	1193.81	632.566	764.486	458.549	582.524	711.168	1005.53	849.025	1203.75	872.953	649.661	843.342	1025.39	750.489	1077.42	717.62	337.128	807.66
ENSMUSG00000020265	small ubiquitin-like modifier 3	Sumo3	1207.86	1364.37	1445.14	1463.57	1614.79	1091.83	1183.43	1380.38	1351.56	1491.99	1552.11	1370.22	1023.37	1304.56	1082.03	1495.23	1069.27	1216.49	997.821	1422.31
ENSMUSG00000020267	histidine triad nucleotide binding protein 1	Hint1	12106.6	10277.7	9398.75	10087.5	11392.3	11527.3	9701.63	8896.95	7913.96	7045	11894.9	9669.25	6468.23	8298.11	11438.4	15225.2	8498.06	8977.51	10290.1	6266.29
ENSMUSG00000020268	LYR motif containing 7	Lyrm7	38.9633	92.6781	54.1325	82.9137	89.7655	46.5962	28.0618	6.29353	112.969	210.825	162.11	145.492	16.5569	29.5408	72.2958	28.7177	125.85	14.5087	52.3129	33.6525
ENSMUSG00000020271	F-box and WD-40 domain protein 11	Fbxw11	932.121	1067.23	914.452	1066.7	859.184	1006.06	1154.4	1294.37	1092.04	1169.56	1004.85	939.72	580.28	1054.89	1132.63	979.273	968.776	1422.96	1359.17	1122.41
ENSMUSG00000020272	serine/threonine kinase 10	Stk10	1360.72	1208.64	1506.04	1030.37	816.767	1017.7	1190.21	1052.07	1224.34	1543.51	1317.57	1059.3	1875.66	1325.52	1043.47	587.755	1110.92	1397.29	1079.2	1189.71
ENSMUSG00000020273	poly(A) polymerase gamma	Papolg	409.614	366.891	360.561	411.773	403.451	528.444	447.053	416.422	289.039	561.883	382.855	385.654	245.988	344.007	385.577	408.748	278.863	436.376	364.253	567.143
ENSMUSG00000020275	reticuloendotheliosis oncogene	Rel	925.128	946.846	1064.28	921.366	807.889	898.037	944.424	1023.75	1094.07	1250.64	962.311	1256.61	824.692	1055.85	878.393	808.882	1044.83	922.973	782.756	1179.82
ENSMUSG00000020277	phosphofructokinase, liver, B-type	Pfkl	997.06	1132.2	772.355	799.325	677.68	1277.16	789.6	772.006	805.033	830.9	785.255	591.934	681.198	749.955	1229.03	1411.95	997.748	1090.38	939.695	865.067
ENSMUSG00000020280	pseudouridylate synthase 10	Pus10	346.673	373.579	423.393	474.192	275.215	353.708	569.944	442.645	356.209	452.177	329.968	306.929	544.013	396.418	381.963	390.561	425.537	487.714	310.971	332.566
ENSMUSG00000020283	peroxisomal biogenesis factor 13	Pex13	283.733	429.95	393.427	370.782	404.438	451.136	451.891	360.829	374.529	436.914	344.914	402.595	525.09	398.324	403.651	396.304	506.117	347.092	424.316	374.137
ENSMUSG00000020287	N-methylpurine-DNA glycosylase	Mpg	246.767	415.618	546.158	238.493	318.618	167.323	474.147	318.872	261.56	354.873	270.183	310.915	361.887	366.878	250.625	372.373	247.174	237.719	107.532	289.016
ENSMUSG00000020288	AHA1, activator of heat shock protein ATPase 2	Ahsa2	706.334	715.628	386.661	475.123	549.444	679.882	475.115	725.853	254.435	248.03	450.688	521.181	807.346	565.087	594.03	796.437	551.387	522.311	345.847	581
ENSMUSG00000020289	nitrogen permease regulator-like 3	Nprl3	232.781	277.079	116.965	283.211	256.473	166.264	53.2206	237.056	236.116	310.991	87.3783	143.499	301.966	80.999	1360.37	247.929	374.835	143.97	169.533	233.588
ENSMUSG00000020290	exportin 1	Xpo1	1655.44	1273.61	1200.58	1542.75	1253.76	1529.2	1495.98	1278.63	959.73	1168.6	1229.04	1422.04	1207.08	1092.06	1682.08	1950.89	1483.04	967.615	1535.48	920.495
ENSMUSG00000020300	cytoplasmic polyadenylation element binding protein 4	Cpeb4	768.276	919.138	1239.25	618.592	735.879	1014.53	957.971	656.625	1085.93	1015.01	858.837	769.314	967.396	915.765	839.836	899.821	770.494	805.788	542.504	880.903
ENSMUSG00000020305	ankyrin repeat and SOCS box-containing 3	Asb3	195.815	297.143	284.196	297.185	195.314	246.748	266.103	169.925	390.813	353.92	411.598	455.41	476.208	338.29	275.929	246.972	123.134	234.371	312.909	368.198
ENSMUSG00000020307	cell division cycle 34	Cdc34	1076.98	996.529	807.154	686.6	840.441	1323.76	1082.8	804.522	693.082	778.432	870.334	884.911	626.797	974.846	1114.56	1611.06	880.952	684.139	1161.54	1111.52
ENSMUSG00000020309	ChaC, cation transport regulator 2	Chac2	81.9228	134.718	100.532	148.127	126.264	74.1304	239.977	143.702	124.164	269.971	246.039	135.527	386.328	151.516	190.379	142.631	86.9182	160.711	67.8131	173.211
ENSMUSG00000020311	endoplasmic reticulum lectin 1	Erlec1	879.171	1004.17	1081.68	911.119	767.445	512.559	1013.13	1234.58	978.049	1062.71	1050.84	867.97	953.205	1026.3	672.35	922.795	889.101	924.089	982.321	1108.55
ENSMUSG00000020315	spectrin beta, non-erythrocytic 1	Sptbn1	452.573	292.366	341.228	514.251	282.12	388.655	358.997	410.128	231.027	322.439	380.555	317.89	427.326	265.867	286.773	359.928	453.604	366.064	248.971	294.954
ENSMUSG00000020319	WD repeat containing planar cell polarity effector	Wdpcp	165.844	84.0791	46.3993	77.324	129.223	28.5931	32.9	40.9079	189.3	167.897	41.3897	136.523	57.555	51.4582	89.1648	162.734	119.513	82.5877	89.1257	54.4379
ENSMUSG00000020321	malate dehydrogenase 1, NAD (soluble)	Mdh1	2645.51	2734.48	3321.42	2975.58	3136.86	2557.5	2658.13	2613.91	3119.38	2791.29	3439.95	2512.23	2750.81	2818.76	2659.28	2553	2196.5	2614.91	3101.96	2958.45
ENSMUSG00000020326	cyclin G1	Ccng1	1410.67	1229.66	1188.01	1076.95	1353.39	1086.54	1274.39	1542.96	1103.23	1294.52	1390	1243.66	1356.09	1163.53	1342.29	1815.92	1195.13	1374.97	1491.89	1418.35
ENSMUSG00000020328	NudC domain containing 2	Nudcd2	383.638	438.549	204.93	292.527	374.845	235.099	210.947	403.835	313.464	361.551	269.033	304.936	426.537	408.807	243.396	447.996	392.037	443.072	247.033	209.833
ENSMUSG00000020335	zinc finger protein 354B	Zfp354b	10.9896	29.6188	6.76656	48.4439	86.8062	29.6522	19.3529	33.5655	27.479	39.1124	63.2343	33.8817	23.6527	20.9644	7.22958	20.1024	103.215	83.7038	25.1877	157.375
ENSMUSG00000020346	mannoside acetylglucosaminyltransferase 1	Mgat1	1450.63	1632.85	1909.14	1443.07	1687.79	1644.64	2072.7	1812.54	1734.23	1772.46	1537.17	1950.19	2213.11	2380.42	1495.32	1311.44	1761.9	1883.89	1675.95	2007.27
ENSMUSG00000020349	protein phosphatase 2 (formerly 2A), catalytic subunit, alpha isoform	Ppp2ca	1668.43	1549.73	1382.31	1555.8	1523.05	1825.73	1301.49	1585.97	1686.4	1955.62	1637.19	1551.58	1204.71	1648.57	1465.19	1593.83	1760.09	1231	1841.61	1715.29
ENSMUSG00000020358	heterogeneous nuclear ribonucleoprotein A/B	Hnrnpab	5979.36	6599.26	6271.64	7243.3	8403.43	7622.72	6171.66	6440.37	5383.85	4997.8	6319.98	4904.88	4854.33	5023.84	6962.08	8600.95	6511.62	5176.24	5686.61	4952.85
ENSMUSG00000020359	5-phosphohydroxy-L-lysine phospholyase	Phykpl	1436.65	1329.02	1430.64	2290.84	2018.24	1642.52	1665.32	1757.99	1465.55	832.808	1203.75	1290.5	1069.89	1176.87	1597.74	1973.86	1794.5	1402.87	1188.67	1311.46
ENSMUSG00000020361	heat shock protein 4	Hspa4	2326.81	4201.09	3554.38	3461.88	3529.46	4017.87	2239.14	3689.06	2147.43	1566.4	2927.17	2223.24	3300.34	2313.71	2427.93	3882.63	2430.09	2097.06	2631.15	2238.88
ENSMUSG00000020362	CCR4-NOT transcription complex, subunit 6	Cnot6	656.381	793.019	746.255	864.538	598.765	682	753.797	815.012	582.148	1041.73	788.704	659.697	501.438	752.814	627.768	742.831	798.561	566.953	1124.73	687.896
ENSMUSG00000020364	zinc finger protein 354A	Zfp354a	74.9294	82.1682	139.198	81.0504	101.603	106.96	76.4441	133.213	171.998	222.273	154.062	56.8017	121.417	158.186	165.075	145.503	83.2966	88.168	51.3442	93.0392
ENSMUSG00000020366	mitogen-activated protein kinase 9	Mapk9	705.335	805.44	798.454	683.805	509	573.981	779.924	525.509	625.911	648.693	871.484	626.812	771.079	546.981	779.589	583.926	575.833	729.897	597.724	677.999
ENSMUSG00000020368	calnexin	Canx	20216.9	18758.2	18486.2	21432.7	21156	18274.2	16272	19600.1	18873	19669.7	19142.7	19147.2	13903.1	17249.9	22676.8	21437.8	18499.1	15265.3	23760.7	17542.8
ENSMUSG00000020372	receptor for activated C kinase 1	Rack1	31389.4	31617.6	30098.6	28799.9	37372	38867.6	28947.2	33336.8	30111.9	26056.5	29817.8	29076.5	30626.3	31759.2	38138.4	44663.7	29270.6	32564.1	40245.1	24886
ENSMUSG00000020375	RUN and FYVE domain containing 1	Rufy1	517.512	321.029	434.027	481.645	419.234	588.807	454.794	584.249	319.571	329.117	431.143	341.807	550.32	447.877	457.873	525.534	497.063	439.724	301.284	411.748
ENSMUSG00000020376	ring finger protein 130	Rnf130	8808.7	9832.48	9259.56	9331.98	8650.04	8539.82	8480.46	8630.52	11576.8	10942.9	10514.1	9833.67	12042.4	10393.6	8738.15	7399.59	8795.94	9429.51	10621.5	10050.2
ENSMUSG00000020377	leukotriene C4 synthase	Ltc4s	15459.4	15503	17533.1	10515.1	10615	12816.1	14919.2	13668.5	19010.4	20217.3	15392.4	17231.8	11634.8	19334	12534.9	7876.3	15395.4	15323.4	10761.9	20947.7
ENSMUSG00000020380	RAD50 double strand break repair protein	Rad50	1247.82	1317.56	1017.88	1267	1347.47	1304.69	1031.51	1139.13	915.967	684.944	983.006	1086.21	1473.56	574.616	1194.08	970.658	1014.05	773.423	553.161	715.61
ENSMUSG00000020381	MRN complex interacting protein	Mrnip	310.707	112.742	133.398	200.297	152.897	184.267	273.844	258.035	333.819	248.984	218.446	136.523	421.807	224.891	380.758	123.486	124.04	95.9803	42.6253	145.498
ENSMUSG00000020385	CDC like kinase 4	Clk4	1548.54	1424.57	1503.14	2312.27	1757.82	1100.31	1628.55	1246.12	1596.84	2054.83	2045.34	1399.12	1261.48	1717.18	1661.6	1204.23	2220.04	1170.74	1169.29	2166.63
ENSMUSG00000020386	secretion associated Ras related GTPase 1B	Sar1b	2243.88	2497.53	2616.73	2382.14	1721.33	3451.3	2213.01	2789.08	2582.01	1746.7	2914.53	1961.15	2457.52	2359.45	2720.73	2621.92	2603.92	2444.15	3125.21	2794.15
ENSMUSG00000020387	jade family PHD finger 2	Jade2	270.745	354.47	315.128	235.698	221.948	428.897	374.48	487.748	473.25	408.295	473.682	385.654	516.418	407.854	316.896	278.562	293.349	340.395	529.911	363.249
ENSMUSG00000020388	PDZ and LIM domain 4	Pdlim4	1454.63	1513.42	1412.28	1953.59	1623.67	1205.15	1499.85	1585.97	1721	1961.34	1816.55	1575.5	1442.82	2069.76	1307.35	1179.34	1512.01	1434.12	1253.57	2172.57
ENSMUSG00000020389	cyclin-dependent kinase-like 3	Cdkl3	389.633	134.718	155.631	88.5033	95.6841	59.3043	141.277	95.4518	36.6387	98.258	108.073	214.252	251.507	159.139	81.9352	166.563	137.62	36.8297	82.3444	137.579
ENSMUSG00000020390	ubiquitin-conjugating enzyme E2B	Ube2b	1582.51	1358.64	1216.05	1437.48	1098.89	1678.52	1393.41	1044.73	1401.43	1953.71	1754.46	1525.67	1598.92	1768.64	1525.44	1135.31	1766.43	1672.96	1345.6	1667.78
ENSMUSG00000020392	CDKN2A interacting protein N-terminal like	Cdkn2aipnl	852.197	761.489	785.888	989.374	651.046	834.496	952.165	1173.74	827.424	639.154	820.896	749.384	481.727	826.189	706.089	891.206	736.994	594.855	964.883	686.907
ENSMUSG00000020393	kringle containing transmembrane protein 1	Kremen1	200.811	96.4999	126.631	108.067	102.589	78.3664	75.4765	138.458	126.2	173.621	109.223	126.558	105.649	135.316	112.058	126.358	130.377	178.568	113.345	129.661
ENSMUSG00000020397	mediator complex subunit 7	Med7	1978.14	1936.69	1946.84	2120.35	1411.59	1804.55	1485.34	1775.82	1756.62	1653.21	1885.53	1513.72	1721.92	1623.79	1567.61	1675.2	1962.9	1828.09	1767.01	1870.68
ENSMUSG00000020399	hepatitis A virus cellular receptor 2	Havcr2	6303.06	6325.04	6884.49	5615.77	4622.43	4566.43	6123.27	5799.48	7559.78	6621.44	5023.1	7370.27	10004.3	8776.48	5749.92	3663.42	6367.66	5936.27	4145.32	7714.34
ENSMUSG00000020400	TNFAIP3 interacting protein 1	Tnip1	167.842	170.069	269.696	254.331	210.11	242.512	343.515	204.54	243.24	283.326	210.398	242.155	186.068	376.407	200.018	351.313	103.215	301.334	279.002	921.484
ENSMUSG00000020402	voltage-dependent anion channel 1	Vdac1	2322.81	2015.99	1905.27	1986.2	2336.86	2506.67	1913.04	2549.93	2413.06	2081.54	2016.6	2186.37	1905.62	1903.95	2590.6	2789.44	2305.14	1951.97	2447.08	1973.62
ENSMUSG00000020409	SLU7 splicing factor homolog (S. cerevisiae)	Slu7	933.12	735.692	1023.68	712.685	481.38	572.922	837.983	940.882	895.612	770.8	638.092	846.047	627.586	749.955	869.959	567.653	662.751	583.694	838.944	736.396
ENSMUSG00000020412	activating signal cointegrator 1 complex subunit 2	Ascc2	363.657	301.921	404.06	284.142	393.587	221.332	265.135	268.524	354.174	398.756	405.849	356.755	363.464	205.833	278.339	318.766	298.781	327.003	266.408	226.659
ENSMUSG00000020413	HUS1 checkpoint clamp component	Hus1	291.725	358.292	297.729	332.586	303.822	312.407	366.738	227.616	360.28	262.339	243.739	213.256	74.1119	255.385	281.953	249.844	326.849	331.467	296.44	284.067
ENSMUSG00000020415	pituitary tumor-transforming gene 1	Pttg1	699.341	1094.94	993.718	1075.08	1268.55	684.118	1581.14	1232.48	1710.82	1941.31	1596.95	1539.63	1143.21	1281.69	1614.61	1113.29	1646.92	1235.47	1176.07	1065
ENSMUSG00000020420	zinc finger protein 607A	Zfp607a	99.9058	238.861	164.331	234.767	49.3217	164.146	92.8942	138.458	138.413	354.873	236.841	117.59	141.916	182.009	66.2711	106.255	241.741	131.694	264.471	207.854
ENSMUSG00000020422	tensin 3	Tns3	2167.96	1735.09	1960.37	2028.12	1834.77	1990.93	2010.77	1900.64	2058.89	2043.38	1721.12	1962.15	2357.39	2158.38	1989.34	1848.46	2111.39	2015.59	1984.02	2157.72
ENSMUSG00000020423	BTG anti-proliferation factor 2	Btg2	768.276	833.148	908.653	2844.22	725.029	720.124	886.365	2415.67	797.909	995.935	2920.27	920.786	717.466	948.164	749.466	588.713	2049.82	1477.65	1007.51	2858.48
ENSMUSG00000020424	cytosolic arginine sensor for mTORC1 subunit 1	Castor1	63.9397	189.178	88.932	116.452	118.372	82.6024	89.9912	139.506	111.952	165.035	51.7372	131.541	495.13	173.433	89.1648	66.0507	57.9455	107.141	217.971	153.416
ENSMUSG00000020430	pescadillo ribosomal biogenesis factor 1	Pes1	460.566	655.435	434.027	341.902	474.475	459.608	426.733	845.43	542.456	410.203	515.072	493.278	741.907	431.677	555.472	499.688	402.902	552.445	477.598	583.97
ENSMUSG00000020432	transcobalamin 2	Tcn2	8793.71	9669.1	10259.1	6739.3	7301.58	8302.6	9161.69	8532.97	11048.6	11177.6	8272.2	9848.62	8954.92	11699.1	8470.65	6440.42	7559.17	9663.88	8140.47	9261.36
ENSMUSG00000020437	myosin IG	Myo1g	384.637	374.534	337.361	544.994	325.523	334.646	300.938	432.155	360.28	357.735	202.35	521.181	587.376	568.899	600.055	286.22	287.011	310.262	266.408	528.542
ENSMUSG00000020441	RIKEN cDNA 2310033P09 gene	2310033P09Rik	760.283	865.633	824.554	869.196	677.68	893.801	727.671	753.125	747.022	538.988	686.38	709.523	614.182	958.647	1096.49	535.106	566.779	648.425	645.193	360.28
ENSMUSG00000020444	guanylate kinase 1	Guk1	1455.63	370.713	529.725	677.284	796.052	876.857	606.715	640.891	640.159	218.457	444.939	363.73	764.771	482.182	485.586	855.787	656.413	876.099	300.315	432.533
ENSMUSG00000020448	ring finger protein 185	Rnf185	512.517	319.119	532.625	459.286	500.122	353.708	478.018	511.873	596.396	373.953	555.312	400.602	393.424	499.335	357.864	497.773	348.578	481.018	484.379	385.024
ENSMUSG00000020451	LIM motif-containing protein kinase 2	Limk2	146.862	148.094	113.098	181.665	133.169	128.14	133.535	133.213	103.81	202.24	86.2286	142.503	159.262	113.399	154.231	107.213	162.972	124.998	91.0632	86.1108
ENSMUSG00000020453	POZ (BTB) and AT hook containing zinc finger 1	Patz1	766.278	611.485	719.189	395.004	432.058	819.67	573.815	513.971	822.335	705.931	624.295	491.285	736.388	584.145	445.824	373.33	987.789	723.2	702.35	652.264
ENSMUSG00000020454	eukaryotic translation initiation factor 4E nuclear import factor 1	Eif4enif1	991.066	1355.78	1503.14	1121.66	842.414	1533.44	1241.49	980.741	1114.43	1336.5	1068.08	1406.09	722.985	814.754	1112.15	1850.38	1400.65	768.958	787.6	620.592
ENSMUSG00000020455	tripartite motif-containing 11	Trim11	351.669	301.921	194.297	224.519	250.554	274.282	228.365	323.068	450.859	438.822	369.058	248.134	416.288	330.666	392.807	225.912	271.619	308.03	203.439	373.147
ENSMUSG00000020456	oxoglutarate (alpha-ketoglutarate) dehydrogenase (lipoamide)	Ogdh	1425.66	1247.81	1265.35	1223.21	1099.87	1180.79	1048.93	1424.43	1030.97	1013.11	1006	1204.79	1394.72	1315.04	1450.73	986.931	1159.81	1024.53	1299.1	1434.19
ENSMUSG00000020457	developmentally regulated GTP binding protein 1	Drg1	1829.28	2358.04	2135.33	1631.26	2222.43	1948.57	1729.19	2143.99	1416.7	1411.86	2135.02	1672.16	2147.67	1669.53	2132.72	2311.77	2947.07	2003.31	2812.3	1820.2
ENSMUSG00000020458	reticulon 4	Rtn4	10804.8	11763.4	11213.2	12070.9	11235.5	10849.5	12388.8	13251	10957	14508.8	14090.9	13469	11917	12021.2	12763.8	13288.6	14086.2	14191.7	13559.7	12572.2
ENSMUSG00000020459	mitochondrial translational initiation factor 2	Mtif2	640.396	537.915	510.392	486.303	497.163	458.549	428.668	551.732	513.959	782.248	608.199	492.282	763.983	466.935	519.324	762.933	571.306	815.833	502.785	445.401
ENSMUSG00000020460	ribosomal protein S27A	Rps27a	33036.9	35289.3	34918.4	37774.2	40575	41086.2	33312.2	44067.3	29928.7	29420.2	31410.2	38507.6	34143.5	32462.5	43741.3	56290.5	36252.1	42885.3	41288.5	30173.4
ENSMUSG00000020462	cilia and flagella associated protein 36	Cfap36	591.443	526.45	494.926	600.891	542.538	349.472	385.124	438.449	421.345	246.122	457.586	501.25	321.677	475.512	345.815	460.44	605.711	477.669	1068.54	380.075
ENSMUSG00000020463	protein phosphatase 4 regulatory subunit 3B	Ppp4r3b	944.11	1312.78	1056.55	916.708	1200.49	1414.83	1319.87	1109.76	1128.68	1170.51	1215.25	873.949	998.145	991.046	895.262	1178.38	1130.84	1088.15	1001.7	965.035
ENSMUSG00000020464	polyribonucleotide nucleotidyltransferase 1	Pnpt1	300.717	488.232	498.792	542.199	655.978	554.919	570.912	382.856	371.476	462.671	448.389	452.421	387.905	401.183	553.063	561.909	583.076	254.459	479.535	225.67
ENSMUSG00000020471	polymerase (DNA directed), delta 2, regulatory subunit	Pold2	1532.56	937.291	1074.92	1011.73	1507.27	1640.4	1772.73	1021.65	1009.6	1370.84	1140.52	929.754	1096.7	1047.27	1838.72	1391.85	1231.34	900.652	1272.95	997.697
ENSMUSG00000020472	zinc finger with KRAB and SCAN domains 17	Zkscan17	290.726	297.143	259.063	316.749	311.713	261.574	420.927	406.981	406.079	358.689	297.776	378.678	473.054	444.065	363.889	213.468	442.74	449.768	375.878	418.677
ENSMUSG00000020474	polymerase (DNA directed), mu	Polm	180.83	167.203	187.53	272.031	227.866	188.503	244.815	61.8863	164.874	166.943	208.098	439.466	111.168	251.573	233.756	64.1362	152.107	156.247	239.283	205.874
ENSMUSG00000020476	drebrin-like	Dbnl	1822.28	1718.84	1967.14	1582.81	1454.99	1324.82	1843.37	1879.67	1634.49	1674.2	1823.45	1681.13	1387.63	1962.08	1700.16	1559.37	1513.83	1897.29	1686.61	1645.01
ENSMUSG00000020477	mitochondrial ribosomal protein S24	Mrps24	854.195	925.826	955.052	896.213	967.691	907.568	601.877	889.485	1050.31	821.36	631.193	1216.75	1144.79	596.534	1363.98	1726.89	716.17	1905.1	1351.42	691.856
ENSMUSG00000020482	coiled-coil domain containing 117	Ccdc117	321.697	475.811	373.128	449.97	334.401	190.621	548.656	745.783	485.463	433.098	682.93	406.581	207.356	342.102	371.118	261.331	333.186	457.581	628.724	490.93
ENSMUSG00000020483	dynein light chain LC8-type 2	Dynll2	1003.05	851.301	1145.48	1065.77	1007.15	898.037	1018.93	899.974	700.206	749.813	946.215	734.436	576.338	874.789	1129.02	1366	947.952	754.45	1343.67	935.341
ENSMUSG00000020484	X-box binding protein 1	Xbp1	5466.85	5359.09	4888.36	4345.98	4815.77	6105.17	5263.03	5265.58	4806.79	4988.26	5156.47	5153.01	3435.95	4871.37	4673.92	4120.03	4202.86	5064.64	5860.99	4592.58
ENSMUSG00000020485	SPT4A, DSIF elongation factor subunit	Supt4a	3180	2469.82	3550.51	3868.99	2547.96	2810.6	3079.05	2657.97	3933.57	4473.12	4780.51	3876.47	2380.25	4602.65	3672.62	3746.7	3116.38	3710.87	2143.86	4770.74
ENSMUSG00000020486	septin 4	Septin4	133.874	162.426	104.398	15.8374	7.89147	86.8385	106.441	163.632	158.768	76.3169	193.152	103.638	69.3813	79.0931	122.903	118.7	25.3511	106.025	93.0008	89.0801
ENSMUSG00000020492	spindle and kinetochore associated complex subunit 2	Ska2	184.826	221.663	120.831	213.34	262.391	21.1801	83.2177	124.822	123.147	114.475	171.307	115.596	32.3254	171.527	114.468	49.7773	187.417	71.4272	92.032	131.641
ENSMUSG00000020493	proline rich 11	Prr11	58.9444	119.431	240.696	95.9563	71.0232	69.8944	114.182	58.7396	84.4725	69.6391	79.3303	126.558	67.8045	61.9404	77.1155	194.323	114.08	62.4988	64.9068	32.6627
ENSMUSG00000020495	SMG8 nonsense mediated mRNA decay factor	Smg8	398.624	762.445	468.826	565.49	497.163	413.012	398.671	512.922	384.706	424.513	436.891	395.619	559.781	425.959	474.742	472.885	410.145	377.225	584.161	517.654
ENSMUSG00000020496	ring finger protein 187	Rnf187	1636.46	1062.45	969.552	1008.94	1334.64	1524.97	1736.93	1217.8	1457.41	1398.51	1152.01	1205.79	1162.14	1219.75	1436.28	1155.41	1315.54	1516.71	1525.79	1143.19
ENSMUSG00000020514	mitochondrial ribosomal protein L22	Mrpl22	1000.06	1278.38	703.722	1107.69	1121.58	1231.62	717.027	1514.64	484.445	1181	801.351	521.181	391.847	779.496	502.455	1226.25	947.952	481.018	942.601	1324.32
ENSMUSG00000020515	CCR4-NOT transcription complex, subunit 8	Cnot8	1496.59	1156.09	1386.18	1193.4	1236.99	1221.03	1304.39	1152.76	1667.06	1226.79	1400.35	1379.19	1467.26	1574.24	1143.48	677.737	1108.21	1417.38	1122.79	1369.85
ENSMUSG00000020516	ribosomal protein S6 kinase, polypeptide 1	Rps6kb1	433.591	677.41	437.893	727.591	981.501	515.736	484.791	431.107	450.859	493.198	451.838	331.842	571.607	582.24	451.848	556.166	534.185	414.055	438.847	642.367
ENSMUSG00000020519	SAP30-like	Sap30l	191.819	79.3019	190.43	276.689	151.911	129.199	53.2206	82.8648	244.258	254.708	211.547	179.374	307.485	264.914	203.633	139.759	155.728	130.578	188.908	162.324
ENSMUSG00000020520	polypeptide N-acetylgalactosaminyltransferase 10	Galnt10	632.404	561.801	616.724	405.252	530.701	493.497	557.365	469.917	652.372	637.246	447.239	779.28	767.137	809.99	525.349	427.894	375.74	580.346	629.693	634.448
ENSMUSG00000020521	ring finger protein, transmembrane 1	Rnft1	331.687	199.688	443.693	381.03	284.093	113.314	298.035	198.246	488.516	435.96	203.499	250.127	388.693	311.608	280.749	391.518	267.998	328.119	381.691	231.608
ENSMUSG00000020522	microfibrillar-associated protein 3	Mfap3	2687.47	2570.15	2666.99	2580.57	2456.22	2585.03	2519.75	2884.53	3088.84	2929.61	2215.5	2726.48	2699.56	2827.34	2642.41	2899.53	2270.74	2743.25	2619.52	2771.38
ENSMUSG00000020523	family with sequence similarity 114, member A2	Fam114a2	579.454	1032.84	841.954	769.513	761.527	742.363	659.936	641.94	741.933	658.233	579.456	722.478	1075.41	730.897	824.172	794.523	724.318	812.484	698.474	885.852
ENSMUSG00000020525	protein phosphatase 1D magnesium-dependent, delta isoform	Ppm1d	303.714	344.916	282.262	326.065	255.486	123.904	363.835	259.083	220.85	225.135	388.603	297.96	283.833	308.749	491.611	322.595	293.349	343.743	506.66	214.782
ENSMUSG00000020526	zinc finger, HIT type 3	Znhit3	510.519	407.019	771.388	556.174	622.44	1376.71	461.568	721.658	498.693	476.027	532.318	626.812	275.948	603.204	794.048	726.558	535.09	640.613	397.191	329.596
ENSMUSG00000020527	myosin XIX	Myo19	102.903	78.3465	25.1329	233.835	149.938	74.1304	164.5	124.822	95.6677	201.286	86.2286	48.8295	63.0739	86.7165	132.542	153.161	76.0534	212.05	218.939	65.3254
ENSMUSG00000020528	phosphoribosyl pyrophosphate synthetase-associated protein 2	Prpsap2	1119.94	754.801	968.585	770.445	1111.71	1500.61	1213.43	846.479	1022.83	1687.56	1125.57	1225.72	816.019	978.658	1197.7	1262.62	1062.03	960.919	1345.6	1168.93
ENSMUSG00000020530	gametogenetin binding protein 2	Ggnbp2	1546.54	1415.01	1163.85	1533.44	1352.4	1082.3	1407.93	1388.77	1403.47	1159.06	1350.91	1041.36	1453.07	1260.73	1725.46	1635.95	1323.69	1090.38	1115.04	1189.71
ENSMUSG00000020532	acetyl-Coenzyme A carboxylase alpha	Acaca	132.875	324.851	242.63	245.015	261.405	368.534	226.43	306.285	270.719	282.372	205.799	220.231	156.108	141.033	230.141	430.765	569.495	198.657	218.939	232.598
ENSMUSG00000020534	serine hydroxymethyltransferase 1 (soluble)	Shmt1	174.835	244.594	129.531	400.594	235.758	291.227	274.812	252.79	240.187	224.181	286.279	279.026	186.068	214.409	174.715	172.306	317.795	181.916	221.846	274.169
ENSMUSG00000020536	LLGL1 scribble cell polarity complex component	Llgl1	189.821	165.292	136.298	143.469	137.114	108.019	136.438	142.653	128.235	97.304	85.0789	219.235	215.24	183.915	161.461	195.28	89.6344	183.032	173.408	179.15
ENSMUSG00000020537	developmentally regulated GTP binding protein 2	Drg2	741.301	858.945	648.623	600.891	633.29	594.102	549.624	858.017	637.106	621.029	416.197	515.202	670.949	527.923	627.768	810.796	463.564	643.961	786.631	628.51
ENSMUSG00000020538	sterol regulatory element binding transcription factor 1	Srebf1	430.594	464.346	994.685	535.678	999.257	819.67	742.186	749.979	724.632	656.325	428.843	1057.31	471.478	387.842	809.712	1300.91	268.903	439.724	1410.51	901.689
ENSMUSG00000020541	target of myb1-like 1 (chicken)	Tom1l1	433.591	481.544	423.393	458.354	354.13	324.056	670.58	412.226	375.547	492.244	731.218	535.132	461.228	531.734	615.719	457.569	432.78	399.546	489.223	428.574
ENSMUSG00000020544	cytochrome c oxidase assembly protein 11, copper chaperone	Cox11	179.83	192.044	145.964	182.596	421.207	386.537	274.812	325.166	444.753	269.971	237.991	182.363	281.467	255.385	168.69	178.05	226.349	314.726	231.533	173.211
ENSMUSG00000020546	syntaxin binding protein 4	Stxbp4	211.8	161.47	143.064	144.4	213.07	184.267	103.538	97.5497	244.258	120.199	105.774	150.475	156.108	172.48	127.722	181.879	163.877	169.64	103.657	65.3254
ENSMUSG00000020547	basic leucine zipper and W2 domains 2	Bzw2	320.698	339.183	213.63	527.294	546.484	537.975	190.627	478.308	235.098	350.104	256.386	262.085	310.639	259.197	375.938	393.432	257.133	370.529	219.908	298.913
ENSMUSG00000020549	elaC ribonuclease Z 2	Elac2	257.757	220.708	307.395	234.767	347.225	226.627	151.921	231.812	202.531	121.153	140.265	123.569	182.914	211.55	261.47	309.194	210.958	200.889	138.532	233.588
ENSMUSG00000020553	phosphatidylcholine transfer protein	Pctp	381.64	419.44	452.393	333.518	439.949	416.189	432.538	358.731	323.642	233.72	520.821	458.4	295.659	288.737	521.734	421.193	585.792	399.546	306.128	413.728
ENSMUSG00000020561	RNA polymerase I subunit F	Polr1f	868.182	992.707	975.352	965.152	850.306	952.046	815.727	940.882	1004.51	771.754	1006	797.217	640.2	962.458	1119.38	888.334	940.708	965.383	651.005	1074.9
ENSMUSG00000020564	ataxin 7-like 1	Atxn7l1	992.065	1464.7	1306.91	718.275	1039.7	729.655	1119.57	1005.92	953.624	1049.36	1080.73	859.998	1041.51	959.599	1362.77	671.994	826.628	1598.18	948.414	1337.19
ENSMUSG00000020570	synaptophysin-like protein	Sypl	3263.92	2973.34	3072.02	3329.59	3092.47	2918.62	2929.07	2976.84	3470.5	3277.81	3292.78	3676.17	3015.72	3087.49	3067.75	3286.26	3631.55	2951.95	2933.4	3155.42
ENSMUSG00000020571	protein disulfide isomerase associated 6	Pdia6	10453.1	10319.8	9562.12	8508.43	12168.6	9615.77	9780.01	8744.85	9800.85	9427.04	8522.83	9314.48	9606.16	7069.78	13498.8	13145	9177.11	7728.65	11974.8	7322.39
ENSMUSG00000020572	nicotinamide phosphoribosyltransferase	Nampt	475.552	471.99	585.791	640.951	878.912	548.565	614.456	640.891	524.137	516.093	581.756	620.833	333.503	584.145	510.89	621.259	636.495	537.936	680.068	406.799
ENSMUSG00000020573	phosphatidylinositol-4,5-bisphosphate 3-kinase catalytic subunit gamma	Pik3cg	3148.03	2701.04	3244.08	2658.83	2737.35	2855.08	3258.07	3103.76	4178.85	4154.5	2554.67	3379.2	4166.03	3542.04	2699.04	2001.62	2880.98	3512.21	3575.69	3715.63
ENSMUSG00000020576	neuroblastoma amplified sequence	Nbas	512.517	471.99	384.727	409.91	632.304	486.084	387.059	504.531	427.451	416.881	440.341	453.417	489.611	448.83	477.152	628.917	344.957	462.045	583.192	332.566
ENSMUSG00000020577	tetraspanin 13	Tspan13	4716.55	4097.9	5818.28	4657.14	4629.33	4602.44	4573.1	4170.51	6255.04	9198.09	4904.68	7103.2	7062.7	6902.06	5531.83	3626.09	5668.7	6004.35	5565.51	7143.24
ENSMUSG00000020580	Rho-associated coiled-coil containing protein kinase 2	Rock2	1602.49	1339.53	1269.21	1321.03	1104.81	1107.72	1202.79	983.888	1118.5	1163.83	1358.96	1245.65	1605.23	1317.9	1048.29	1144.88	1288.38	1218.73	1070.48	1435.18
ENSMUSG00000020585	lysosomal-associated protein transmembrane 4A	Laptm4a	8924.59	8814.93	9812.48	9912.37	9738.07	9208.05	9827.43	8615.84	9443.62	10075.7	10202.6	11180	6300.3	10451.7	9843.07	8783.78	10734.4	9388.21	9344.64	9705.77
ENSMUSG00000020589	CYFIP related Rac1 interactor A	Cyria	262.752	161.47	306.429	174.212	151.911	350.531	210.947	275.866	209.655	242.306	326.519	296.963	216.817	315.419	197.608	186.665	165.688	353.788	345.847	268.23
ENSMUSG00000020590	sorting nexin 13	Snx13	1310.76	1236.35	1363.95	1131.91	1158.07	1108.78	990.871	1081.44	1412.62	1522.52	1209.5	1249.64	1053.33	1275.97	1229.03	995.547	1289.29	1308.01	1277.79	1338.18
ENSMUSG00000020593	lipin 1	Lpin1	286.73	198.732	335.428	175.143	184.463	209.683	361.9	210.833	348.068	297.636	229.943	439.466	331.138	318.278	181.944	103.384	297.876	320.306	227.658	341.474
ENSMUSG00000020594	pumilio RNA-binding family member 2	Pum2	2243.88	2526.2	2202.03	2399.84	2087.29	2522.55	2245.91	2163.92	2375.41	3128.04	2571.91	2509.24	2096.42	2447.12	2215.86	1858.03	2550.51	2434.11	2170.99	2712.98
ENSMUSG00000020604	arylsulfatase G	Arsg	672.366	504.475	960.852	392.21	402.465	321.938	639.615	433.204	845.743	667.773	434.592	755.363	660.699	895.753	406.061	526.491	439.118	657.353	469.848	622.571
ENSMUSG00000020605	HCLS1 binding protein 3	Hs1bp3	270.745	365.935	570.324	217.998	290.998	304.994	369.641	266.426	388.777	477.934	385.154	411.563	578.703	472.653	403.651	170.392	225.444	410.706	569.63	387.993
ENSMUSG00000020608	structural maintenance of chromosomes 6	Smc6	794.251	750.979	691.156	758.334	619.48	579.276	629.939	466.77	409.132	420.697	616.247	514.205	679.622	566.993	669.941	581.055	660.94	392.85	358.44	529.532
ENSMUSG00000020609	apolipoprotein B	Apob	29.9717	33.4406	52.1992	25.1536	35.5116	37.0652	29.0294	43.0058	51.9048	7.63169	26.4434	66.7669	61.4971	33.3525	122.903	95.7256	18.108	45.7581	62.0005	30.6832
ENSMUSG00000020610	archaelysin family metallopeptidase 2	Amz2	1488.6	1592.73	1907.2	1639.64	1407.64	1627.69	1755.31	1532.47	1583.61	1475.78	1254.34	1505.74	1281.98	1660	1801.37	1328.67	2011.79	1166.27	1250.67	1365.9
ENSMUSG00000020611	guanine nucleotide binding protein, alpha 13	Gna13	2252.88	1950.06	2120.83	1979.68	2096.17	2100.01	2359.12	2569.86	2436.47	2390.63	1874.03	1977.1	1818.11	2119.31	1794.14	1735.51	1933.93	2441.92	2096.39	2162.67
ENSMUSG00000020612	protein kinase, cAMP dependent regulatory, type I, alpha	Prkar1a	3826.39	3775.92	3452.88	3580.19	4351.16	3842.07	3676.09	4298.48	4160.53	4462.63	4006.75	4130.58	4252.76	4115.7	4484.75	4329.67	3945.72	3862.65	3851.78	4241.2
ENSMUSG00000020621	retinol dehydrogenase 14 (all-trans and 9-cis)	Rdh14	684.355	945.89	785.888	1009.87	703.327	738.127	609.618	692.288	797.909	745.997	977.257	862.987	1430.2	1100.63	979.607	815.582	493.442	749.986	775.975	844.282
ENSMUSG00000020623	mitogen-activated protein kinase kinase 6	Map2k6	152.856	154.782	217.497	95.0246	105.548	149.32	142.244	142.653	234.08	213.687	190.853	129.548	182.126	300.173	98.8042	114.871	166.593	169.64	137.564	261.302
ENSMUSG00000020628	trafficking protein particle complex 12	Trappc12	872.178	1015.64	900.919	584.122	776.323	709.534	699.609	765.712	1059.47	612.443	642.69	877.935	1107.74	904.33	922.976	645.191	699.873	811.368	627.755	1103.6
ENSMUSG00000020629	acireductone dioxygenase 1	Adi1	1204.86	1005.13	927.986	1076.95	1197.53	1325.87	764.441	691.239	951.588	1324.1	910.574	1029.41	942.955	1032.98	901.287	757.19	1463.12	966.499	1142.17	1216.44
ENSMUSG00000020630	ribonuclease H1	Rnaseh1	281.734	250.326	593.524	164.896	373.858	207.565	102.571	413.275	259.524	99.2119	256.386	148.482	130.878	266.82	230.141	283.348	457.226	214.282	147.251	221.711
ENSMUSG00000020634	UBX domain protein 2A	Ubxn2a	357.663	462.435	289.995	328.86	228.853	292.286	216.753	378.66	354.174	175.529	295.477	244.148	281.467	209.644	240.986	380.988	481.672	343.743	244.127	123.722
ENSMUSG00000020635	FK506 binding protein 1b	Fkbp1b	188.822	13.3762	130.498	177.007	73.9825	111.196	104.506	100.696	77.3483	150.726	82.7794	136.523	43.3633	69.5638	200.018	48.8201	35.3105	104.909	90.0945	161.334
ENSMUSG00000020640	intersectin 2	Itsn2	611.424	618.173	478.493	497.482	595.806	488.202	447.053	412.226	431.522	496.06	549.564	562.038	812.865	593.675	468.717	617.43	480.766	477.669	558.005	448.37
ENSMUSG00000020641	radical S-adenosyl methionine domain containing 2	Rsad2	42.9595	91.7227	157.564	77.324	646.114	139.789	35.803	63.9842	91.5967	163.127	74.7314	813.161	95.3993	63.8462	57.8366	389.603	63.3778	195.309	239.283	77.2028
ENSMUSG00000020644	inhibitor of DNA binding 2	Id2	870.18	912.45	943.452	1673.18	1360.29	1875.5	708.318	2025.47	855.92	843.301	1717.67	1337.33	1078.56	1194.02	1476.04	2427.6	1595.31	965.383	1898.77	939.3
ENSMUSG00000020647	nuclear receptor coactivator 1	Ncoa1	204.807	235.995	255.196	264.578	270.283	230.863	279.65	172.023	304.305	328.163	194.302	221.228	342.964	200.115	174.715	130.187	258.038	345.976	194.72	217.751
ENSMUSG00000020648	dihydrouridine synthase 4-like (S. cerevisiae)	Dus4l	110.895	165.292	57.0324	104.341	256.473	119.668	26.1265	98.5986	64.1177	63.9154	196.601	110.614	74.9003	103.869	130.132	64.1362	94.1614	61.3828	29.0627	170.242
ENSMUSG00000020649	ribonucleotide reductase M2	Rrm2	471.556	601.93	747.222	240.356	248.581	102.724	124.827	180.414	112.969	180.299	100.025	385.654	335.869	319.231	363.889	321.638	655.508	25.6692	70.7193	128.671
ENSMUSG00000020650	B cell receptor associated protein 29	Bcap29	2231.9	2678.11	2139.2	2930.86	3556.09	3159.01	2565.23	3177.18	2782.5	2472.67	2832.9	2572.02	2490.63	2123.13	2514.69	3492.07	2710.76	2735.44	2577.86	1939.97
ENSMUSG00000020652	centromere protein O	Cenpo	443.582	557.98	522.959	356.808	529.715	680.941	580.588	506.629	541.438	423.559	272.482	712.513	551.108	441.206	586.801	366.629	558.63	381.689	434.972	480.043
ENSMUSG00000020653	Kruppel-like factor 11	Klf11	98.9068	205.421	89.8986	131.358	47.3488	46.5962	99.6677	62.9353	58.0113	115.429	149.463	140.51	117.475	155.327	48.1972	56.4781	78.7696	95.9803	118.188	121.743
ENSMUSG00000020654	adenylate cyclase 3	Adcy3	117.889	98.4108	37.6994	157.443	108.508	135.553	174.177	100.696	131.289	174.575	247.189	368.713	92.2456	90.5283	46.9922	136.888	236.309	159.595	120.126	79.1823
ENSMUSG00000020659	Casitas B-lineage lymphoma-like 1	Cbll1	1443.64	1350.04	1118.42	938.135	1215.29	650.229	1381.8	1176.89	1106.28	1337.45	1237.09	934.737	1263.06	1235.95	865.139	1007.99	750.575	876.099	804.069	867.047
ENSMUSG00000020661	DNA methyltransferase 3A	Dnmt3a	1068.99	936.336	750.122	1622.87	1023.92	1322.7	1207.62	1631.07	1425.86	1167.65	989.904	765.328	1163.71	971.988	924.181	1050.11	1242.21	1214.26	957.133	1002.65
ENSMUSG00000020664	dihydrolipoamide dehydrogenase	Dld	1730.37	1860.25	1247.95	1475.68	1461.89	1751.6	1651.77	1232.48	1304.74	1625.55	1759.06	1664.19	1354.51	1693.35	1680.88	2036.08	1431.43	1349.3	1214.82	1440.13
ENSMUSG00000020671	RAB10, member RAS oncogene family	Rab10	2615.53	2301.67	2802.32	2416.61	2973.11	2561.73	2858.43	2624.4	2575.9	3354.13	2808.75	2641.78	1825.2	2622.46	2560.47	3068.96	2328.68	2588.12	3271.5	2699.13
ENSMUSG00000020677	DExD box helicase 52	Ddx52	723.318	635.371	496.859	435.995	554.376	381.242	478.018	449.987	578.077	479.842	642.69	575.989	526.667	474.559	438.594	452.782	703.494	529.008	343.909	479.053
ENSMUSG00000020680	TATA-box binding protein associated factor 15	Taf15	1551.54	1029.97	1301.11	1608.9	1229.1	1275.04	1409.86	1844	1113.41	996.889	1278.48	940.716	667.795	1302.65	1403.74	1340.16	1259.41	850.43	1096.63	1271.87
ENSMUSG00000020687	cell division cycle 27	Cdc27	1056	1159.91	967.618	1361.09	1188.65	1056.89	852.497	958.714	1135.8	970.178	1361.26	1057.31	1035.2	949.117	1239.87	1118.08	1803.55	946.41	1301.04	1115.48
ENSMUSG00000020689	integrin beta 3	Itgb3	1195.87	1338.58	1456.74	1076.95	1271.51	940.397	1557.91	1238.78	1441.12	1424.26	1211.8	1228.71	1166.87	1110.16	1108.53	1148.71	1058.41	1810.23	1347.54	1238.21
ENSMUSG00000020691	methyltransferase like 2	Mettl2	127.879	300.01	266.796	244.083	487.298	341	268.038	262.23	219.832	232.766	218.446	223.221	178.972	222.032	379.553	188.579	268.903	165.175	405.91	239.527
ENSMUSG00000020694	tousled-like kinase 2 (Arabidopsis)	Tlk2	533.497	730.915	770.421	451.833	504.068	426.779	689.933	790.886	570.953	603.857	658.786	714.506	819.961	557.463	762.72	729.429	428.253	544.632	594.817	638.408
ENSMUSG00000020695	mannose receptor, C type 2	Mrc2	803.243	417.529	403.094	475.123	518.864	410.894	653.162	623.059	605.556	449.316	384.005	423.522	593.683	610.827	412.086	281.433	375.74	521.195	238.314	369.188
ENSMUSG00000020696	ring finger and FYVE like domain containing protein	Rffl	505.523	348.737	620.59	490.961	426.139	276.4	363.835	281.111	614.716	404.479	393.202	439.466	413.134	519.346	339.79	255.587	425.537	580.346	391.378	611.684
ENSMUSG00000020697	ligase III, DNA, ATP-dependent	Lig3	393.629	239.817	277.429	286.937	461.651	249.925	208.044	350.34	327.713	231.813	208.098	385.654	244.411	222.985	315.691	363.757	283.39	363.832	232.502	288.026
ENSMUSG00000020700	mitogen-activated protein kinase kinase kinase 3	Map3k3	613.422	540.782	694.056	573.874	382.736	599.397	448.021	352.437	697.153	698.299	680.631	598.909	478.573	569.852	509.685	618.388	590.319	428.563	632.599	527.552
ENSMUSG00000020705	DEAD box helicase 42	Ddx42	572.46	604.796	579.991	884.102	594.819	607.869	566.074	635.646	424.398	479.842	596.702	477.334	667.795	429.771	710.908	711.241	744.237	469.857	408.816	535.471
ENSMUSG00000020706	FtsJ RNA methyltransferase homolog 3 (E. coli)	Ftsj3	513.516	641.103	380.861	461.149	470.529	558.096	454.794	566.417	327.713	177.437	493.228	213.256	613.394	254.432	472.332	885.462	680.859	518.963	456.285	336.525
ENSMUSG00000020707	ring finger protein 135	Rnf135	454.572	321.029	390.527	492.824	388.655	596.22	379.318	330.41	586.219	714.517	461.035	430.497	479.362	584.145	472.332	399.176	384.794	411.822	413.66	441.441
ENSMUSG00000020708	protease (prosome, macropain) 26S subunit, ATPase 5	Psmc5	2868.3	2445.94	2608.99	2854.47	3294.69	3114.54	2804.24	3854.78	1867.56	1934.63	2478.78	2233.2	2083.8	1968.75	3430.43	4010.9	2825.75	2306.88	2537.18	2111.2
ENSMUSG00000020709	ArfGAP with dual PH domains 2	Adap2	5178.12	4165.74	4939.59	4542.55	4288.03	4214.84	5114.98	4471.55	5143.66	4975.86	5343.87	4443.49	6579.4	5205.85	3430.43	2950.26	5385.31	4754.37	3838.22	6050.52
ENSMUSG00000020715	endoplasmic reticulum (ER) to nucleus signalling 1	Ern1	248.766	366.891	328.662	359.603	311.713	206.506	243.847	281.111	314.482	382.538	209.248	309.918	414.711	350.678	347.02	286.22	238.12	294.637	230.564	319.699
ENSMUSG00000020716	neurofibromin 1	Nf1	1857.25	2148.79	1844.37	1650.82	1663.13	1616.04	1979.81	1563.94	2154.56	2482.21	1645.24	1867.48	1855.95	1839.15	1648.34	1615.85	1774.58	2075.85	1695.33	1854.85
ENSMUSG00000020717	platelet/endothelial cell adhesion molecule 1	Pecam1	320.698	185.356	213.63	223.587	108.508	327.233	436.409	227.616	343.997	175.529	288.578	302.942	218.393	249.667	172.305	195.28	311.457	383.921	212.158	383.045
ENSMUSG00000020718	polymerase (DNA directed), gamma 2, accessory subunit	Polg2	295.721	267.524	343.161	490.961	209.124	234.04	245.782	275.866	203.548	278.557	431.143	290.984	190.799	210.597	195.199	248.887	574.022	97.0964	225.721	428.574
ENSMUSG00000020719	DEAD box helicase 5	Ddx5	11124.5	11823.6	10797.5	13201.9	11005.6	10062.7	10811.5	10579.4	11696.9	11595.4	13929.9	11180	10216.4	11906.8	10984.1	9503.64	13968.5	9836.86	9090.82	16054.2
ENSMUSG00000020720	proteasome (prosome, macropain) 26S subunit, non-ATPase, 12	Psmd12	2943.23	2862.51	2013.54	3357.54	2895.18	3273.39	2426.86	2719.85	2506.7	2096.81	2638.59	2084.72	2128.75	2300.37	2527.94	3746.7	2288.85	2021.17	2982.81	2280.45
ENSMUSG00000020721	helicase with zinc finger domain	Helz	907.145	717.539	759.788	584.122	622.44	655.524	1041.19	702.777	953.624	519.909	676.032	716.499	822.326	971.988	771.155	611.687	785.885	863.823	700.412	824.486
ENSMUSG00000020728	centrosomal protein 112	Cep112	375.646	211.153	104.398	110.862	269.296	263.692	270.941	103.843	388.777	93.4882	178.206	196.315	364.252	216.315	256.65	155.076	281.579	132.81	137.564	210.823
ENSMUSG00000020736	5',3'-nucleotidase, cytosolic	Nt5c	1008.05	1217.24	1600.78	1301.47	1355.36	1015.59	559.3	1140.18	1510.33	1222.02	1317.57	1225.72	1325.34	1330.29	819.352	1594.79	783.169	940.83	827.319	1249.1
ENSMUSG00000020737	Jupiter microtubule associated homolog 1	Jpt1	3168.01	2750.73	2683.43	3787.01	3786.92	2965.22	3409.99	3491.86	2934.15	3200.54	3044.44	2381.69	3296.4	3110.36	3812.4	3991.76	3479.44	3026.73	3970.94	3302.89
ENSMUSG00000020738	small ubiquitin-like modifier 2	Sumo2	5760.57	5678.21	5188.02	6288.4	5130.44	6265.08	6172.62	4826.09	6476.91	4663.91	5624.4	5379.22	4423.06	5762.36	6577.71	6191.53	5972	4724.24	4907.73	4960.77
ENSMUSG00000020739	nucleoporin 85	Nup85	675.363	865.633	485.259	1432.82	928.234	772.015	1256.97	1195.77	552.634	391.124	659.936	563.035	779.751	772.825	1090.46	1061.6	730.656	386.153	580.286	762.13
ENSMUSG00000020740	golgi associated, gamma adaptin ear containing, ARF binding protein 3	Gga3	441.584	473.901	364.428	1176.63	335.387	493.497	1129.24	484.602	349.085	587.64	582.905	515.202	463.593	506.958	545.833	802.181	713.453	467.625	402.035	510.726
ENSMUSG00000020741	clustered mitochondria (cluA/CLU1) homolog	Cluh	325.693	324.851	271.629	356.808	341.306	356.885	267.071	337.753	237.134	222.273	310.423	245.144	406.038	255.385	253.035	347.484	317.795	470.973	533.786	267.24
ENSMUSG00000020743	MIF4G domain containing	Mif4gd	418.605	696.519	384.727	349.355	579.037	812.257	555.43	490.895	489.534	414.973	620.846	411.563	495.13	645.133	551.858	487.243	404.713	635.032	667.474	498.849
ENSMUSG00000020744	solute carrier family 25 (mitochondrial thiamine pyrophosphate carrier), member 19	Slc25a19	222.79	419.44	407.927	352.15	136.128	151.438	336.741	251.741	211.69	220.365	301.225	263.082	74.9003	198.209	259.06	343.655	93.256	302.45	202.47	350.382
ENSMUSG00000020745	platelet-activating factor acetylhydrolase, isoform 1b, subunit 1	Pafah1b1	1917.19	1701.65	1740.94	1771	1807.15	1787.6	2647.48	2195.39	2504.66	2010.95	2100.53	2449.45	1626.52	1834.39	1780.89	1706.79	1631.53	1592.6	2026.64	1953.82
ENSMUSG00000020747	transmembrane protein 94	Tmem94	207.804	194.911	147.898	145.332	145.006	174.736	133.535	157.338	255.453	257.569	189.703	178.377	139.551	246.809	289.183	100.512	1511.11	181.916	298.377	387.993
ENSMUSG00000020755	SAP30 binding protein	Sap30bp	156.852	268.48	186.564	233.835	257.459	258.397	164.5	251.741	240.187	296.682	225.344	329.849	305.12	246.809	614.514	280.476	224.539	217.63	216.033	239.527
ENSMUSG00000020766	galactokinase 1	Galk1	488.539	520.717	528.758	497.482	523.796	590.925	798.309	511.873	811.14	560.929	510.473	657.704	305.909	560.322	973.583	921.838	441.834	693.067	398.16	563.184
ENSMUSG00000020770	unkempt family zinc finger	Unk	517.512	408.93	487.192	473.26	397.533	288.049	425.765	535.999	598.432	647.739	655.337	542.108	599.991	506.958	524.144	313.98	354.011	510.035	530.879	581.99
ENSMUSG00000020773	tripartite motif-containing 47	Trim47	529.501	843.658	892.219	876.649	933.166	491.379	786.697	1079.34	1023.85	1020.74	953.113	781.273	906.688	961.505	568.727	601.157	912.641	1315.82	1281.67	950.188
ENSMUSG00000020775	mitochondrial ribosomal protein L38	Mrpl38	469.557	422.307	283.229	246.878	394.573	746.599	304.809	189.855	330.766	435.006	418.496	163.429	238.892	190.586	625.358	577.226	295.16	210.933	241.221	198.946
ENSMUSG00000020777	acyl-Coenzyme A oxidase 1, palmitoyl	Acox1	920.133	578.044	736.589	696.847	557.335	634.344	655.097	749.979	490.551	866.197	564.51	637.774	963.454	661.333	550.653	563.824	812.142	754.45	890.289	871.006
ENSMUSG00000020778	TEN1 telomerase capping complex subunit	Ten1	547.484	823.593	879.653	1070.42	1187.67	990.17	759.603	1011.16	1299.66	891.953	533.468	687.6	1337.17	1495.15	1074.8	795.48	426.442	1093.73	621.943	964.045
ENSMUSG00000020780	signal recognition particle 68	Srp68	1132.93	1222.97	1008.22	1084.4	1376.07	1193.5	894.106	1126.54	677.816	1011.2	997.952	840.067	697.755	1058.7	971.173	895.992	803.993	1045.74	933.883	949.198
ENSMUSG00000020783	nuclear cap binding subunit 3	Ncbp3	249.765	343.005	253.263	272.963	264.364	243.571	269.006	280.062	339.926	355.827	266.734	386.65	304.332	255.385	289.183	204.853	438.213	193.077	262.533	410.758
ENSMUSG00000020785	calcium/calmodulin-dependent protein kinase kinase 1, alpha	Camkk1	111.895	212.109	67.6656	175.143	109.494	192.739	127.729	129.017	144.519	164.081	135.666	45.84	141.916	145.798	101.214	31.5895	199.188	155.131	119.157	154.406
ENSMUSG00000020787	purinergic receptor P2X, ligand-gated ion channel, 1	P2rx1	193.817	117.52	113.098	138.811	183.477	103.783	263.2	359.78	190.318	120.199	234.542	164.426	283.833	218.221	86.7549	152.204	95.9722	271.2	142.407	165.293
ENSMUSG00000020790	ankyrin repeat and FYVE domain containing 1	Ankfy1	1388.69	1174.24	1263.41	1277.24	1226.14	1103.48	1294.71	1090.88	1232.48	1339.36	1316.42	1363.24	1109.31	1311.23	1221.8	1113.29	1029.44	1246.63	1186.73	1245.14
ENSMUSG00000020792	exocyst complex component 7	Exoc7	581.452	730.915	489.126	731.317	377.804	1325.87	910.556	381.807	605.556	504.645	710.524	772.304	1168.44	991.999	531.374	905.564	772.304	766.726	273.19	637.418
ENSMUSG00000020794	ubiquitin-conjugating enzyme E2G 1	Ube2g1	500.528	676.455	535.525	449.97	493.217	468.08	530.271	547.537	477.321	538.988	561.061	539.118	463.593	433.583	525.349	481.5	586.698	419.635	598.692	433.523
ENSMUSG00000020801	mediator complex subunit 31	Med31	204.807	193	485.259	327.928	192.355	609.987	566.074	477.259	384.706	393.032	535.767	355.758	317.735	263.008	496.431	516.918	499.78	444.188	290.627	188.058
ENSMUSG00000020802	ubiquitin-conjugating enzyme E2O	Ube2o	148.86	113.698	117.932	133.221	71.0232	105.901	139.341	182.512	137.395	60.0995	124.169	52.8156	212.086	139.128	143.387	191.451	268.903	122.766	129.814	144.508
ENSMUSG00000020803	thioredoxin domain containing 17	Txndc17	3311.88	2447.85	2655.39	2835.83	3310.47	3265.97	2479.11	2753.42	2101.64	2036.71	2780.01	3134.06	2750.81	2590.06	3006.3	4260.75	2220.94	2234.33	2387.02	1453
ENSMUSG00000020806	rhomboid 5 homolog 2	Rhbdf2	317.701	281.856	321.895	289.732	284.093	214.978	224.494	332.508	346.032	204.148	223.045	322.873	334.292	227.75	348.225	390.561	286.106	253.343	160.814	150.446
ENSMUSG00000020807	RIKEN cDNA 4933427D14 gene	4933427D14Rik	235.778	115.609	127.598	149.99	113.44	47.6552	227.397	104.892	201.513	292.866	137.966	67.7634	160.05	291.596	290.388	161.776	77.8642	142.854	69.7506	228.639
ENSMUSG00000020811	WSC domain containing 1	Wscd1	220.792	94.589	238.763	101.546	101.603	74.1304	164.5	73.4245	178.105	187.93	74.7314	318.887	328.773	257.291	301.232	54.5636	202.809	227.674	93.9695	198.946
ENSMUSG00000020817	rabaptin, RAB GTPase binding effector protein 1	Rabep1	334.685	508.297	567.425	637.224	547.471	634.344	601.877	381.807	652.372	319.577	770.309	362.734	422.595	573.663	428.955	827.069	566.779	501.106	487.285	642.367
ENSMUSG00000020818	major facilitator superfamily domain containing 11	Mfsd11	670.368	917.227	792.654	702.437	816.767	530.562	624.133	891.583	814.193	943.467	728.919	1075.25	744.272	1026.3	849.475	442.252	602.995	690.835	1276.82	890.801
ENSMUSG00000020821	kinesin family member 1C	Kif1c	85.919	82.1682	115.998	190.981	150.924	65.6583	97.7324	162.583	113.987	138.324	189.703	136.523	134.032	139.128	140.977	261.331	132.188	147.319	185.033	202.905
ENSMUSG00000020823	SEC14-like lipid binding 1	Sec14l1	2364.77	1906.11	2364.43	1898.63	2081.37	1823.61	2017.54	1900.64	2502.63	2423.06	2287.93	2347.8	2044.38	2314.66	2225.5	1791.03	2090.56	2074.74	1718.58	2594.21
ENSMUSG00000020828	phospholipase D2	Pld2	136.871	214.975	119.865	91.2982	158.816	174.736	197.4	126.919	181.158	161.219	96.576	192.329	105.649	161.998	239.781	228.784	140.337	172.988	169.533	178.16
ENSMUSG00000020829	solute carrier family 46, member 1	Slc46a1	1447.64	1474.25	1773.81	1321.96	1546.73	1568.39	1664.35	1917.43	2207.48	1792.49	1262.39	2390.65	1566.6	2048.8	1792.93	1217.63	1464.03	1436.36	1673.04	2018.16
ENSMUSG00000020831	RIKEN cDNA 0610010K14 gene	0610010K14Rik	3199.98	2460.27	4174	2561.01	4164.72	2399.71	2629.1	2849.92	3544.79	2528.95	2800.7	3162.96	2651.47	3054.14	3072.57	2911.02	2923.53	3431.85	2621.46	2919.85
ENSMUSG00000020832	Era (G-protein)-like 1 (E. coli)	Eral1	338.681	603.841	392.461	279.484	283.106	334.646	211.915	262.23	324.659	333.886	306.974	281.019	123.783	248.714	196.403	417.364	208.242	320.306	182.126	337.515
ENSMUSG00000020840	bleomycin hydrolase	Blmh	1498.59	2212.81	1591.11	1757.96	1697.65	1512.26	1825.95	1545.06	1478.78	1237.29	1820	1583.47	1377.38	1540.89	1935.12	1625.42	2260.78	1564.7	1756.36	1932.05
ENSMUSG00000020841	carboxypeptidase D	Cpd	2438.7	2895	2276.46	3327.73	3294.69	3627.09	2598.13	3897.79	1675.2	1779.14	2456.94	2605.9	2274.6	2275.59	3203.91	4173.64	2645.57	2253.31	3758.78	1401.53
ENSMUSG00000020843	translocase of inner mitochondrial membrane 22	Timm22	109.896	128.03	255.196	217.998	115.413	343.118	284.488	293.698	199.477	187.93	204.649	308.922	290.928	263.008	167.485	156.99	216.39	283.477	183.095	327.617
ENSMUSG00000020849	tyrosine 3-monooxygenase/tryptophan 5-monooxygenase activation protein, epsilon polypeptide	Ywhae	20056.1	18348.4	18493	20138.7	20612.5	19100.2	20709.6	18376	17496	19556.2	19483.1	18396.8	14369	18933.7	21844.2	23121.6	19142.8	17698.3	18313.4	17489.4
ENSMUSG00000020850	pre-mRNA processing factor 8	Prpf8	2418.72	2614.1	2305.46	2490.2	2615.04	2534.2	2574.91	2866.7	2405.94	2044.34	2036.14	2457.42	2619.14	2266.07	2838.81	2825.82	1985.54	2037.91	2533.3	2125.06
ENSMUSG00000020857	NME/NM23 nucleoside diphosphate kinase 2	Nme2	12138.6	12611.9	10527.8	15790.9	16425.1	14952.1	13379.7	15325.8	12460.2	9088.39	13884	12053.9	11178.3	11794.4	18390.8	23145.5	14498.1	10644.9	14446.1	10224.4
ENSMUSG00000020859	sperm associated antigen 9	Spag9	1003.05	1186.66	1518.61	2242.4	1669.05	1079.13	1680.8	1874.42	1435.02	1242.06	1385.41	1433.99	1471.99	1562.8	1497.73	1704.87	1433.24	1801.3	1808.67	1213.47
ENSMUSG00000020863	LUC7-like 3 (S. cerevisiae)	Luc7l3	1465.62	1785.73	1525.38	2125.01	2038.96	1972.93	1368.25	1518.84	1590.73	1581.67	1782.06	1171.91	1240.19	1267.4	1467.6	1795.81	2237.24	1359.35	1234.2	2245.81
ENSMUSG00000020864	ankyrin repeat domain 40	Ankrd40	887.164	986.019	707.589	872.922	1029.84	1066.42	687.997	817.109	781.625	738.366	1265.84	809.175	794.731	766.155	968.763	1032.88	575.833	820.297	1014.29	964.045
ENSMUSG00000020865	ATP-binding cassette, sub-family C (CFTR/MRP), member 3	Abcc3	2544.6	2709.64	3615.28	2436.17	2687.05	2621.04	2846.82	3478.22	4090.3	3845.42	3104.23	3215.77	3539.24	4414.92	2917.13	2001.62	2309.67	3749.93	2704.77	3612.69
ENSMUSG00000020868	xylosyltransferase II	Xylt2	116.89	72.6138	66.699	192.844	139.087	76.2484	115.15	105.941	122.129	81.0867	60.9349	99.6521	89.8803	97.1988	124.108	84.2386	159.35	156.247	87.1882	79.1823
ENSMUSG00000020869	leucine rich repeat containing 59	Lrrc59	1462.62	1942.42	1515.71	1471.02	1509.24	1743.12	1335.35	1574.43	1207.04	940.605	1176.16	1420.04	1549.25	1253.1	1309.76	1890.58	1048.45	1281.23	1871.64	1066.98
ENSMUSG00000020873	solute carrier family 35, member B1	Slc35b1	3274.91	2833.85	2968.59	3387.35	3604.43	2682.46	2469.44	2951.66	2364.21	1929.86	3288.18	2960.66	3432.8	2447.12	3869.03	3931.45	3023.12	1880.54	3642.53	2069.63
ENSMUSG00000020883	F-box and leucine-rich repeat protein 20	Fbxl20	339.68	514.029	1018.85	329.791	521.823	360.062	1044.09	431.107	1244.7	559.021	846.19	1170.91	969.762	505.052	490.406	326.424	1245.83	1143.95	823.444	1086.78
ENSMUSG00000020886	discs large MAGUK scaffold protein 4	Dlg4	356.664	326.762	178.831	205.887	105.548	411.953	69.6706	191.953	221.868	271.879	441.49	107.624	136.397	145.798	272.314	890.248	219.106	200.889	215.064	799.742
ENSMUSG00000020888	dishevelled segment polarity protein 2	Dvl2	107.898	193	59.9324	142.537	59.186	124.963	126.762	229.714	101.774	119.245	37.9406	81.7147	77.2656	114.351	72.2958	55.5209	94.1614	109.373	302.252	95.0188
ENSMUSG00000020889	nuclear receptor subfamily 1, group D, member 1	Nr1d1	366.654	257.97	366.361	108.067	102.589	220.273	306.744	139.506	441.7	413.065	64.384	476.337	633.893	436.441	233.756	176.135	226.349	193.077	228.627	402.84
ENSMUSG00000020893	period circadian clock 1	Per1	127.879	271.346	172.064	190.049	172.626	168.382	257.394	430.058	233.063	248.984	336.866	705.537	104.072	222.032	294.003	1261.66	242.647	408.474	216.033	410.758
ENSMUSG00000020894	vesicle-associated membrane protein 2	Vamp2	781.264	819.771	824.554	900.871	577.064	741.304	923.136	933.54	705.295	1133.31	1199.15	677.634	448.613	934.823	557.882	906.522	696.251	979.892	394.284	1322.34
ENSMUSG00000020895	transmembrane protein 107	Tmem107	130.877	268.48	226.196	49.3756	127.25	182.149	261.265	204.54	81.4193	293.82	135.666	203.29	166.357	77.1872	391.602	283.348	35.3105	44.642	198.595	81.1619
ENSMUSG00000020897	aurora kinase B	Aurkb	238.775	267.524	244.563	61.4865	246.608	81.5434	103.538	252.79	98.7209	71.5471	22.9943	181.367	77.2656	256.338	319.306	134.973	258.038	318.074	63.938	71.2641
ENSMUSG00000020898	CTS telomere maintenance complex component 1	Ctc1	1695.4	1432.21	2321.9	1395.56	1170.9	636.462	1315.03	1001.72	1893	1864.99	1611.9	1195.83	1882.76	1665.72	1298.91	800.266	1032.15	1854.88	1261.32	2092.39
ENSMUSG00000020899	phosphoribosylformylglycinamidine synthase (FGAR amidotransferase)	Pfas	641.395	564.668	399.227	641.882	565.226	512.559	554.462	469.917	485.463	491.29	581.756	379.675	348.483	429.771	539.808	583.926	472.618	399.546	609.349	698.784
ENSMUSG00000020900	myosin, heavy polypeptide 10, non-muscle	Myh10	342.677	257.015	126.631	81.982	211.097	115.432	111.279	113.283	43.7629	78.2248	160.96	73.7426	107.226	174.386	87.9598	134.973	66.094	186.38	70.7193	89.0801
ENSMUSG00000020901	phosphoinositide-3-kinase regulatory subunit 5	Pik3r5	1824.28	1647.19	2666.03	1549.27	1723.3	2242.97	1913.04	2198.54	1919.46	1911.74	2644.34	2779.3	2574.2	2318.48	1860.41	1768.05	1707.58	2991.01	2134.17	2096.35
ENSMUSG00000020903	syntaxin 8	Stx8	753.29	538.871	647.657	632.566	339.333	738.127	727.671	412.226	826.406	571.423	728.919	1038.38	842.037	544.122	1092.87	1217.63	871.898	757.798	831.194	459.258
ENSMUSG00000020910	ADP-ribose/CDP-alcohol diphosphatase, manganese dependent	Adprm	405.618	368.802	249.396	482.576	361.035	457.49	456.73	405.932	438.646	300.498	290.878	341.807	737.177	268.726	300.027	223.041	436.402	234.371	450.472	466.186
ENSMUSG00000020914	topoisomerase (DNA) II alpha	Top2a	779.265	1071.05	910.586	468.602	487.298	201.211	302.874	225.518	126.2	287.142	195.451	858.005	619.701	481.229	683.195	526.491	957.006	53.5704	83.3132	221.711
ENSMUSG00000020917	ATP citrate lyase	Acly	789.256	997.484	927.986	1014.53	1029.84	929.807	905.718	838.088	978.049	1052.22	787.554	1214.76	1674.61	992.952	797.663	873.018	819.385	1113.82	1001.7	868.036
ENSMUSG00000020918	K(lysine) acetyltransferase 2A	Kat2a	757.286	780.598	727.889	989.374	973.61	672.468	867.012	937.735	590.29	647.739	797.902	497.264	623.643	826.189	797.663	803.138	497.969	708.692	765.319	664.142
ENSMUSG00000020919	signal transducer and activator of transcription 5B	Stat5b	205.806	331.539	317.062	204.024	230.825	194.857	273.844	383.905	238.151	337.702	141.415	215.249	316.946	288.737	192.789	210.596	214.579	222.094	231.533	261.302
ENSMUSG00000020922	LSM12 homolog	Lsm12	1506.58	1478.07	1710.01	1657.34	1781.5	2124.37	2037.87	1980.36	1643.65	1186.73	1317.57	1646.25	831.787	1016.78	1479.65	1925.04	1555.47	1535.68	1457.01	1533.17
ENSMUSG00000020923	upstream binding transcription factor, RNA polymerase I	Ubtf	1132.93	794.93	569.358	696.847	874.967	1169.14	525.433	603.13	740.916	791.788	966.91	681.621	1002.88	908.141	835.016	779.207	599.373	709.808	664.568	671.07
ENSMUSG00000020925	coiled-coil domain containing 43	Ccdc43	152.856	166.247	418.56	525.43	433.044	418.307	711.221	349.291	182.176	430.236	580.606	286.998	241.258	331.619	369.913	321.638	363.97	227.674	413.66	455.298
ENSMUSG00000020929	elongation factor Tu GTP binding domain containing 2	Eftud2	1580.51	2815.7	1232.48	1163.59	1657.21	1137.37	1462.12	1343.67	1023.85	707.839	1094.53	1374.2	1274.09	1540.89	1430.25	1981.52	1642.39	1938.58	1166.38	844.282
ENSMUSG00000020935	dephospho-CoA kinase domain containing	Dcakd	1423.66	1275.52	1210.25	1483.13	1591.12	1472.02	1299.55	1314.3	1382.09	1139.98	1364.71	1085.21	844.402	1582.82	1466.4	1473.22	1799.03	1612.69	1665.29	1507.43
ENSMUSG00000020936	N-myristoyltransferase 1	Nmt1	1151.91	1347.18	1328.18	1161.72	1278.42	1389.42	1384.7	1564.99	1496.08	1430.94	1388.86	1444.96	1270.94	1266.44	1124.2	1531.61	1315.54	1332.56	1111.17	1213.47
ENSMUSG00000020946	golgi SNAP receptor complex member 2	Gosr2	792.253	725.182	690.189	568.285	673.734	855.676	689.933	753.125	909.861	737.412	718.572	721.481	858.594	759.484	650.662	826.112	745.142	966.499	866.07	673.05
ENSMUSG00000020948	kelch-like 28	Klhl28	293.723	298.099	355.728	196.571	356.103	338.882	416.088	356.633	326.695	497.968	297.776	193.325	149.012	264.914	248.215	155.076	238.12	412.939	379.753	334.545
ENSMUSG00000020949	FK506 binding protein 3	Fkbp3	2063.06	1715.98	1939.1	2072.84	2858.68	2232.38	1888.85	2307.63	1771.89	1924.14	1971.76	1475.85	1879.6	1433.21	2033.92	2449.62	1836.15	1613.81	1625.58	993.738
ENSMUSG00000020952	Sec1 family domain containing 1	Scfd1	1018.04	857.034	759.788	974.468	780.269	895.919	1221.17	757.321	615.733	751.721	934.718	912.814	790.001	789.978	1044.67	873.018	788.602	746.637	986.196	766.089
ENSMUSG00000020954	striatin, calmodulin binding protein 3	Strn3	706.334	592.376	701.789	554.31	671.761	603.633	666.709	671.309	554.669	687.806	791.004	679.628	702.486	640.368	413.291	558.08	709.832	613.828	627.755	570.113
ENSMUSG00000020955	adaptor-related protein complex AP-4, sigma 1	Ap4s1	402.62	741.425	468.826	564.558	361.035	282.754	255.459	406.981	254.435	495.106	413.897	443.452	253.873	362.113	325.331	296.749	493.442	408.474	524.098	360.28
ENSMUSG00000020956	D-tyrosyl-tRNA deacylase 2	Dtd2	125.881	90.7672	165.297	141.605	148.951	180.031	179.982	108.039	218.814	138.324	96.576	248.134	268.064	222.985	148.206	244.1	141.242	169.64	112.376	107.886
ENSMUSG00000020961	stonin 2	Ston2	1492.59	929.648	727.889	748.086	435.017	562.332	567.041	609.423	511.924	474.119	570.258	508.226	693.025	911.953	785.614	831.856	349.484	510.035	428.191	1194.66
ENSMUSG00000020962	general transcription factor II A, 1	Gtf2a1	4008.22	4004.27	5131.95	2837.7	3299.62	3060.53	3691.58	4860.7	4405.8	3683.24	2901.88	4674.68	2562.38	3057.95	3449.71	4127.69	4144.01	3432.97	2942.12	3568.15
ENSMUSG00000020964	sel-1 suppressor of lin-12-like (C. elegans)	Sel1l	2143.98	2252.94	2269.7	2086.82	2131.68	1797.13	1983.68	2199.59	2114.87	1868.81	2115.47	2074.76	2413.37	2287.98	2142.36	1933.66	1875.98	1951.97	1906.52	2113.18
ENSMUSG00000020973	dynein, axonemal assembly factor 2	Dnaaf2	314.703	226.44	315.128	225.451	255.486	183.208	325.13	365.025	225.939	186.976	286.279	200.301	182.914	247.762	215.682	219.212	194.661	129.462	243.158	264.271
ENSMUSG00000020974	polymerase (DNA directed), epsilon 2 (p59 subunit)	Pole2	538.492	182.49	808.121	448.106	490.258	268.987	639.615	361.878	417.274	212.733	458.736	632.791	350.06	343.054	404.856	506.389	570.401	191.961	279.971	291.985
ENSMUSG00000020978	kelch domain containing 2	Klhdc2	530.5	861.811	1015.95	1126.32	776.323	1074.89	1170.85	1311.15	748.04	1103.73	886.43	751.377	899.592	911.953	871.164	1214.76	1048.45	1095.96	1177.04	1382.72
ENSMUSG00000020982	nuclear export mediator factor	Nemf	548.483	721.361	513.292	591.575	562.267	458.549	496.403	544.39	421.345	433.098	586.354	465.375	607.875	332.572	406.061	527.448	533.279	518.963	377.816	478.063
ENSMUSG00000020986	SEC23 homolog A, COPII coat complex component	Sec23a	398.624	347.782	454.326	345.629	398.519	422.543	349.321	311.53	413.203	427.374	686.38	374.692	384.751	390.701	398.832	342.698	366.686	515.615	658.755	325.637
ENSMUSG00000020988	L-2-hydroxyglutarate dehydrogenase	L2hgdh	207.804	378.356	94.7319	193.776	296.917	168.382	201.271	285.307	182.176	137.37	196.601	143.499	163.204	267.773	289.183	276.647	367.592	264.504	134.657	170.242
ENSMUSG00000020993	trafficking protein particle complex 6B	Trappc6b	829.218	980.286	959.885	1155.2	942.044	813.316	827.339	715.364	862.027	790.834	1294.58	1120.09	1458.58	789.025	753.081	1364.09	939.803	585.926	770.163	1012.54
ENSMUSG00000020994	pinin	Pnn	715.326	666.9	486.226	780.693	687.544	462.785	479.953	358.731	334.837	438.822	671.433	498.261	501.438	447.877	403.651	672.951	775.021	445.304	404.941	591.888
ENSMUSG00000021000	MIA SH3 domain ER export factor 2	Mia2	3979.25	4735.18	3629.78	3331.45	3653.75	2960.98	4533.43	4253.37	3218.1	2903.86	3375.56	2624.84	4005.98	2685.35	3277.41	3754.36	4003.67	2874.94	3134.9	2701.11
ENSMUSG00000021003	galactosylceramidase	Galc	729.313	834.103	781.055	958.631	836.496	827.083	932.812	792.984	625.911	757.445	731.218	820.137	846.767	878.601	733.802	761.976	746.048	694.183	1133.45	533.491
ENSMUSG00000021007	spermatogenesis associated 7	Spata7	134.873	80.2573	65.7323	87.5717	78.9147	144.025	58.0588	65.0331	146.555	21.9411	194.302	174.391	301.966	81.9519	113.263	171.349	294.254	70.3112	186.002	107.886
ENSMUSG00000021009	protein tyrosine phosphatase, non-receptor type 21	Ptpn21	84.92	100.322	131.465	146.263	114.426	81.5434	87.0883	75.5223	110.934	109.706	82.7794	157.45	105.649	102.916	77.1155	54.5636	66.9994	62.4988	85.2507	170.242
ENSMUSG00000021012	zinc finger CCCH type containing 14	Zc3h14	659.378	564.668	777.188	732.249	699.381	779.428	660.903	433.204	737.862	647.739	574.857	560.045	714.312	637.509	560.292	667.208	603.9	602.667	817.632	703.733
ENSMUSG00000021013	tetratricopeptide repeat domain 8	Ttc8	195.815	180.579	144.998	120.178	125.277	54.0093	74.5089	175.17	61.0645	112.567	39.0903	137.52	421.018	452.641	79.5253	138.802	130.377	60.2667	66.8443	186.078
ENSMUSG00000021022	protein phosphatase 2, regulatory subunit B'', gamma	Ppp2r3c	217.795	265.614	275.496	284.142	332.428	375.947	321.259	237.056	259.524	251.846	286.279	182.363	326.408	283.973	354.249	330.253	528.752	228.79	558.973	369.188
ENSMUSG00000021023	protein only RNase P catalytic subunit	Prorp	141.866	399.376	321.895	291.595	362.021	225.568	391.897	341.948	369.44	449.316	374.807	412.56	190.01	321.137	238.576	338.869	271.619	381.689	358.44	206.864
ENSMUSG00000021024	proteasome subunit alpha 6	Psma6	5898.44	5397.31	5925.57	6656.38	6510.46	7620.6	6304.22	7016.23	6993.92	5460.47	7647.9	6751.43	4476.67	6032.99	6457.22	7623.59	8077.05	6211.93	6046.99	5547.71
ENSMUSG00000021025	nuclear factor of kappa light polypeptide gene enhancer in B cells inhibitor, alpha	Nfkbia	405.618	731.871	723.055	1030.37	515.905	736.009	553.494	1467.44	731.756	515.139	1378.51	533.139	505.38	597.486	486.791	446.081	1129.03	810.252	726.568	1025.41
ENSMUSG00000021027	Ral GTPase activating protein, alpha subunit 1	Ralgapa1	316.701	331.539	289.029	387.552	355.116	279.577	321.259	294.747	317.535	332.932	316.171	299.953	361.887	261.103	322.921	344.612	296.97	292.405	363.284	330.586
ENSMUSG00000021028	MAP3K12 binding inhibitory protein 1	Mbip	231.782	242.683	222.33	272.963	210.11	363.239	303.841	136.36	246.293	242.306	232.242	265.075	178.184	221.08	292.798	230.699	133.999	253.343	397.191	287.036
ENSMUSG00000021033	glutathione transferase zeta 1 (maleylacetoacetate isomerase)	Gstz1	64.9388	270.391	357.661	309.296	142.046	257.338	74.5089	115.381	52.9225	134.508	86.2286	192.329	134.821	119.116	55.4267	100.512	98.6884	154.015	217.002	102.937
ENSMUSG00000021036	serine palmitoyltransferase, long chain base subunit 2	Sptlc2	9359.18	10212.7	8827.46	8898.78	7421.93	10050	8546.26	9213.72	7659.52	7612.61	6749.97	8129.62	7765.98	8199.95	9245.42	10184.2	6309.72	8677.29	8758.54	8004.34
ENSMUSG00000021037	AHA1, activator of heat shock protein ATPase 1	Ahsa1	1495.59	1539.22	1577.58	1411.4	2040.93	1719.82	1448.57	1374.09	1219.25	1126.63	1049.69	1736.94	1276.46	1062.52	2280.93	1774.75	1599.84	1171.85	2001.45	1301.56
ENSMUSG00000021038	VPS33B interacting protein, apical-basolateral polarity regulator, spe-39 homolog	Vipas39	515.514	471.99	521.025	492.824	516.891	510.441	653.162	540.194	669.674	450.27	350.663	378.678	286.198	587.004	747.056	527.448	652.792	620.524	310.971	460.247
ENSMUSG00000021039	SNW domain containing 1	Snw1	1075.99	940.158	1230.55	902.734	986.434	1176.56	1273.42	916.757	971.943	999.751	1108.32	892.883	926.398	960.552	1270	1127.65	978.735	1088.15	706.225	1230.3
ENSMUSG00000021040	SRA stem-loop interacting RNA binding protein	Slirp	1820.28	2439.25	1649.11	2821.86	2439.45	2024.82	2194.62	1792.61	1937.78	1940.36	1964.86	1620.34	1806.28	2261.3	2405.04	3666.29	3177.95	2304.64	3182.37	1455.97
ENSMUSG00000021044	aarF domain containing kinase 1	Adck1	166.843	214.975	106.332	115.52	65.1046	200.152	196.432	188.806	209.655	201.286	165.559	209.269	199.471	159.139	224.117	187.622	109.553	208.701	224.752	241.506
ENSMUSG00000021047	NOVA alternative splicing regulator 1	Nova1	105.9	87.9009	92.7986	123.905	70.0368	159.91	224.494	108.039	106.863	124.969	113.822	98.6556	64.6508	85.7636	89.1648	79.4523	138.526	75.8914	46.5004	66.3152
ENSMUSG00000021048	methylenetetrahydrofolate dehydrogenase (NADP+ dependent), methenyltetrahydrofolate cyclohydrolase, formyltetrahydrofolate synthase	Mthfd1	422.602	518.806	312.228	461.149	518.864	567.627	366.738	426.911	272.755	307.175	404.699	352.769	207.356	337.337	507.275	386.732	521.509	357.136	431.097	240.516
ENSMUSG00000021051	protein phosphatase 2, regulatory subunit B', epsilon	Ppp2r5e	360.66	284.722	502.659	355.877	318.618	418.307	414.153	294.747	447.806	497.968	431.143	334.831	279.891	352.584	301.232	418.321	225.444	487.714	340.034	429.564
ENSMUSG00000021054	sphingosine-1-phosphate phosphatase 1	Sgpp1	1277.8	1700.69	1337.85	1616.35	1491.49	1271.87	1465.99	1012.21	1430.94	1260.18	1682.03	1579.49	1603.65	1464.65	1324.22	1159.24	1424.19	1425.2	1300.07	1284.73
ENSMUSG00000021065	fucosyltransferase 8	Fut8	463.563	397.465	412.76	342.834	449.814	243.571	499.306	308.383	574.006	486.52	457.586	422.525	390.27	402.136	386.782	359.928	435.496	420.751	542.504	413.728
ENSMUSG00000021066	atlastin GTPase 1	Atl1	31.9699	38.2178	43.4993	21.4271	43.4031	19.0621	46.4471	7.34245	7.12419	48.652	58.6354	37.8678	38.6328	25.7291	42.1725	24.8887	47.9861	39.0618	65.8755	26.724
ENSMUSG00000021067	salvador family WW domain containing 1	Sav1	578.455	447.148	387.627	440.654	473.488	507.264	489.63	325.166	502.764	331.024	489.778	407.577	398.154	497.429	375.938	424.065	415.578	584.81	675.224	462.227
ENSMUSG00000021068	ninein	Nin	546.485	680.277	575.158	516.114	499.135	541.152	564.138	485.65	431.522	356.781	425.394	420.532	624.432	429.771	321.716	500.645	449.983	360.484	352.628	444.411
ENSMUSG00000021069	liver glycogen phosphorylase	Pygl	56.9463	112.742	155.631	124.836	69.0504	98.4875	63.8647	93.354	245.276	107.798	105.774	125.562	330.35	263.961	98.8042	177.092	135.81	106.025	76.5319	250.414
ENSMUSG00000021072	thioredoxin-related transmembrane protein 1	Tmx1	2199.93	2034.14	1649.11	2121.29	1895.93	1898.8	2048.51	1896.45	2147.43	1668.48	2298.28	2263.1	1818.89	2434.73	1894.15	2554.92	2406.55	1515.6	1422.14	1596.51
ENSMUSG00000021076	ARP10 actin-related protein 10	Actr10	344.675	436.638	600.291	589.712	458.692	649.17	551.559	668.163	580.113	413.065	500.126	406.581	388.693	491.711	538.603	598.285	479.861	440.84	410.753	587.929
ENSMUSG00000021079	translocase of inner mitochondrial membrane 9	Timm9	699.341	596.197	366.361	681.01	543.525	498.792	416.088	382.856	603.521	506.553	394.352	305.932	379.232	512.676	625.358	917.052	797.655	328.119	377.816	601.786
ENSMUSG00000021087	reticulon 1	Rtn1	3090.09	3167.3	3574.68	2936.45	2624.9	2723.76	3343.22	2721.95	4064.86	3763.38	3458.34	3873.48	3609.41	3734.53	3822.04	1758.48	3186.09	3082.53	3482.68	3133.64
ENSMUSG00000021090	leucine rich repeat containing 9	Lrrc9	52.9501	28.6633	13.5331	28.88	141.06	39.1832	66.7677	33.5655	97.7032	20.9871	62.0846	113.603	21.2875	12.3881	43.3775	63.1789	66.9994	91.5161	23.2502	40.5809
ENSMUSG00000021094	dehydrogenase/reductase (SDR family) member 7	Dhrs7	886.165	1412.15	1337.85	1177.56	1328.73	1035.71	976.356	1634.22	1461.48	1442.39	1372.76	1371.21	1472.78	1308.37	1524.24	730.387	1095.53	1295.73	1738.92	1313.44
ENSMUSG00000021096	protein phosphatase 1A, magnesium dependent, alpha isoform	Ppm1a	492.536	423.262	351.861	632.566	442.909	363.239	672.515	507.678	300.234	555.205	618.546	483.313	648.873	569.852	416.906	440.338	465.374	589.274	505.692	314.75
ENSMUSG00000021102	glutaredoxin 5	Glrx5	719.322	626.772	480.426	392.21	915.41	690.472	754.765	475.161	794.856	603.857	1247.44	987.553	315.37	824.284	653.072	1009.91	402.902	628.336	740.131	947.219
ENSMUSG00000021103	menage a trois 1	Mnat1	561.471	384.089	623.49	435.995	461.651	431.015	329	373.416	503.782	389.216	651.888	486.302	417.076	641.321	586.801	527.448	719.791	635.032	965.852	465.196
ENSMUSG00000021108	protein kinase C, eta	Prkch	234.779	235.039	236.83	175.143	185.45	374.888	253.524	261.181	399.972	468.395	246.039	190.336	410.769	370.689	198.813	171.349	435.496	253.343	369.097	290.005
ENSMUSG00000021109	hypoxia inducible factor 1, alpha subunit	Hif1a	1862.24	1553.55	2278.4	1383.45	1719.35	2014.23	1750.47	1892.25	1654.85	1700.91	1101.43	1681.13	2198.91	1787.69	1967.65	2532.9	1415.14	1599.3	1655.61	1210.5
ENSMUSG00000021111	poly (A) polymerase alpha	Papola	3784.43	3930.7	3446.11	4187.61	3545.24	3009.69	4545.04	3177.18	4451.6	4723.06	3807.85	3429.03	2779.98	3369.56	3937.71	3179.05	3279.35	3581.4	3613.47	3614.67
ENSMUSG00000021112	protein associated with LIN7 1, MAGUK family member	Pals1	351.669	412.752	477.526	390.346	480.393	462.785	419.959	419.568	359.263	359.643	375.957	376.685	514.053	450.735	403.651	345.57	508.834	415.171	529.911	402.84
ENSMUSG00000021113	small nuclear RNA activating complex, polypeptide 1	Snapc1	232.781	552.247	297.729	596.233	219.975	577.158	626.068	464.672	224.921	410.203	424.245	534.135	344.541	240.138	247.01	343.655	358.538	513.383	250.908	293.964
ENSMUSG00000021114	ATPase, H+ transporting, lysosomal V1 subunit D	Atp6v1d	1745.35	1895.6	1744.81	2070.05	1867.32	1871.26	1461.15	1679.32	1724.05	1193.41	1887.83	2325.88	1956.08	2184.11	2278.52	2199.77	2373.95	1741.04	2057.64	2185.43
ENSMUSG00000021115	vaccinia related kinase 1	Vrk1	663.375	819.771	709.522	703.369	767.445	813.316	763.474	843.332	788.75	920.572	763.41	662.687	793.155	827.142	710.908	505.431	796.75	746.637	775.006	680.968
ENSMUSG00000021116	eukaryotic translation initiation factor 2, subunit 1 alpha	Eif2s1	1809.29	1751.33	1413.24	1444	1715.41	1931.63	1254.07	1590.16	1404.48	1408.05	1546.37	1281.53	1318.25	1046.32	1586.89	2095.43	1381.64	1311.36	1592.64	1111.52
ENSMUSG00000021120	phosphatidylinositol glycan anchor biosynthesis, class H	Pigh	381.64	445.237	386.661	351.219	433.044	377.006	509.95	243.35	374.529	429.282	486.329	503.243	698.544	427.865	275.929	280.476	269.809	508.919	589.974	361.269
ENSMUSG00000021124	vesicle transport through interaction with t-SNAREs 1B	Vti1b	1656.44	1172.33	1207.35	1373.2	1472.75	1644.64	1348.9	1709.74	1420.77	1353.67	1596.95	1079.23	1281.19	1154	1218.18	1764.22	1381.64	1177.43	1160.57	1057.08
ENSMUSG00000021127	zinc finger protein 36, C3H type-like 1	Zfp36l1	4371.88	4903.34	4349.93	5300.88	5104.79	6265.08	5892.97	7436.85	5593.51	6156.86	7014.41	4740.45	4016.23	4686.5	4672.72	5316.6	5367.2	5658.37	5654.64	7257.06
ENSMUSG00000021131	ERH mRNA splicing and mitosis factor	Erh	2820.34	2635.12	3071.05	4508.08	4656.95	3726.64	3286.13	4150.58	2419.17	2704.48	3067.44	2440.48	1376.59	2526.21	3935.3	4298.08	3160.74	2854.86	2282.39	3048.52
ENSMUSG00000021133	sushi domain containing 6	Susd6	791.254	1110.23	959.885	752.744	847.346	871.562	787.665	1036.33	1004.51	911.987	757.662	725.468	751.368	699.45	945.869	1183.17	770.494	1072.52	854.445	589.908
ENSMUSG00000021134	serine and arginine-rich splicing factor 5	Srsf5	11245.4	9363.36	11195.8	13689.1	11127	10078.6	7899.87	11486.7	9604.42	7478.1	12868.8	8309.99	5460.63	9664.61	11267.3	11241.1	13574.6	9660.53	8900.95	14480.5
ENSMUSG00000021139	predicted gene 20498	Gm20498	137.87	80.2573	135.331	59.6233	184.463	148.261	233.203	103.843	215.761	284.28	126.469	164.426	99.3414	67.658	172.305	227.827	249.89	104.909	17.4376	78.1926
ENSMUSG00000021140	pecanex homolog	Pcnx	114.892	129.94	135.331	148.127	113.44	112.255	156.759	124.822	161.821	166.943	150.613	148.482	193.952	152.469	124.108	104.341	128.566	155.131	179.22	112.835
ENSMUSG00000021143	phosphofurin acidic cluster sorting protein 2	Pacs2	657.38	596.197	676.656	405.252	439.949	636.462	481.888	505.58	587.237	494.152	573.708	560.045	516.418	589.863	449.439	493.944	520.604	728.781	622.911	580.011
ENSMUSG00000021144	metastasis associated 1	Mta1	296.72	769.133	454.326	394.073	339.333	292.286	299.003	391.248	391.83	461.717	349.513	331.842	487.246	418.336	297.618	395.347	562.252	420.751	604.505	338.504
ENSMUSG00000021147	WD repeat domain 37	Wdr37	1390.69	929.648	1014.98	1151.48	1037.73	1089.72	1236.65	1254.51	1274.21	1521.57	1308.38	1304.45	1055.7	888.13	989.247	1320.06	1321.88	953.107	1091.79	1568.8
ENSMUSG00000021149	GTP binding protein 4	Gtpbp4	812.234	776.776	729.822	776.966	970.651	1064.3	631.874	687.043	513.959	435.006	534.617	577.982	744.272	592.722	681.99	892.163	871.898	532.356	760.475	581.99
ENSMUSG00000021156	zinc finger, MYND domain containing 11	Zmynd11	1205.86	817.861	1027.55	774.171	678.666	986.993	965.712	775.153	1006.55	1071.3	920.921	787.252	987.895	735.661	947.074	769.634	918.979	1024.53	868.007	978.892
ENSMUSG00000021171	extended synaptotagmin-like protein 2	Esyt2	229.783	310.52	359.594	275.758	251.541	254.161	301.906	314.676	223.903	276.649	237.991	338.817	313.793	308.749	249.42	262.288	261.66	204.237	344.878	315.74
ENSMUSG00000021177	tyrosyl-DNA phosphodiesterase 1	Tdp1	718.323	587.598	523.925	286.006	470.529	659.76	805.083	505.58	750.075	686.852	599.001	285.005	611.817	480.276	387.987	725.6	414.672	414.055	698.474	250.414
ENSMUSG00000021178	protease (prosome, macropain) 26S subunit, ATPase 1	Psmc1	2288.84	1969.17	1784.44	2678.39	2684.09	1939.04	1719.51	1927.92	1384.13	1844.96	2305.18	1808.69	2096.42	1707.65	2105.01	2649.69	2183.82	1628.32	2164.21	1899.39
ENSMUSG00000021179	nrde-2 necessary for RNA interference, domain containing	Nrde2	128.879	65.9257	122.765	123.905	65.1046	64.5993	95.7971	84.9626	64.1177	55.3297	48.288	72.7461	123.783	102.916	125.313	82.324	96.8776	66.963	39.7191	79.1823
ENSMUSG00000021180	ribosomal protein S6 kinase, polypeptide 5	Rps6ka5	182.828	144.272	199.13	164.896	145.006	130.258	233.203	140.555	174.034	196.516	189.703	285.005	152.166	197.256	155.436	116.785	197.377	200.889	144.345	136.59
ENSMUSG00000021185	D-glutamate cyclase	Dglucy	429.595	555.113	597.391	273.895	605.67	508.323	312.55	417.471	540.421	500.829	463.335	583.961	635.47	815.707	726.572	445.124	406.524	486.598	431.097	545.368
ENSMUSG00000021188	thyroid hormone receptor interactor 11	Trip11	997.06	1772.35	1112.62	1376.93	1778.54	928.748	1721.44	1272.34	1452.32	792.742	1140.52	1123.08	2023.88	1147.33	1532.67	1860.91	1932.12	982.124	1003.63	1341.15
ENSMUSG00000021189	ataxin 3	Atxn3	307.71	347.782	308.362	265.51	371.885	329.351	395.768	178.317	376.564	326.255	319.621	306.929	257.026	347.819	274.724	214.425	207.336	332.583	276.096	374.137
ENSMUSG00000021190	legumain	Lgmn	79433.1	78679	84226.3	80336.8	79446.4	77417.5	76084.2	72619.9	85762	72563	76141	89122.9	75845.6	82816.2	86165.7	75230.8	81290.2	70897.1	74914.1	76811.8
ENSMUSG00000021192	golgi autoantigen, golgin subfamily a, 5	Golga5	455.571	325.807	208.797	597.165	285.079	239.335	151.921	187.757	284.968	292.866	260.985	122.572	357.156	346.866	197.608	126.358	199.188	159.595	238.314	325.637
ENSMUSG00000021193	pitrilysin metallepetidase 1	Pitrm1	479.548	493.009	432.093	441.585	604.684	445.841	493.5	570.613	350.103	296.682	359.861	501.25	597.625	468.841	544.628	537.021	516.077	486.598	566.723	334.545
ENSMUSG00000021200	ankyrin repeat and SOCS box-containing 2	Asb2	480.547	581.866	756.888	740.633	503.081	542.211	538.012	759.419	748.04	720.241	549.564	674.645	1096.7	932.917	481.972	478.628	456.321	786.815	583.192	886.842
ENSMUSG00000021218	guanosine diphosphate (GDP) dissociation inhibitor 2	Gdi2	9158.37	8224.47	9661.68	8211.25	8719.09	8628.78	8393.37	8760.59	9149.49	9606.39	8575.72	10261.2	12282.9	10111.5	9409.29	8064.88	9197.94	8870.37	11003.2	8689.27
ENSMUSG00000021222	DDB1 and CUL4 associated factor 4	Dcaf4	210.801	102.233	50.2659	41.9226	49.3217	51.8913	111.279	110.137	332.801	114.475	97.7257	30.8922	77.2656	113.399	118.083	91.8966	76.0534	158.479	275.127	103.927
ENSMUSG00000021224	NUMB endocytic adaptor protein	Numb	4987.3	6819.96	6499.77	3835.46	4598.75	5023.92	6008.12	4864.9	6493.19	6888.55	6543.02	4292.02	4717.93	5056.24	4934.19	4046.32	5532.89	5667.3	4145.32	7788.57
ENSMUSG00000021226	acyl-CoA thioesterase 2	Acot2	454.572	229.307	396.327	615.797	559.308	411.953	655.097	573.76	442.717	363.459	472.533	534.135	670.949	481.229	381.963	446.081	347.673	765.61	296.44	439.462
ENSMUSG00000021236	ectonucleoside triphosphate diphosphohydrolase 5	Entpd5	225.787	207.331	350.895	263.647	125.277	210.742	172.241	178.317	178.105	256.615	189.703	249.13	208.932	178.198	240.986	254.63	136.715	261.156	230.564	184.099
ENSMUSG00000021238	aldehyde dehydrogenase family 6, subfamily A1	Aldh6a1	283.733	271.346	235.863	279.484	196.3	308.171	276.747	198.246	384.706	361.551	269.033	320.88	349.272	276.349	250.625	291.963	178.363	460.929	367.159	323.658
ENSMUSG00000021240	ATP-binding cassette, sub-family D (ALD), member 4	Abcd4	167.842	182.49	181.731	155.58	118.372	129.199	116.118	131.115	164.874	278.557	111.522	186.349	212.086	130.551	160.256	131.144	115.891	151.783	124.001	212.803
ENSMUSG00000021241	iron-sulfur cluster assembly 2	Isca2	1050.01	893.341	1335.91	1225.07	1133.41	1512.26	1297.62	866.409	991.28	1238.24	1388.86	731.447	922.456	1817.24	1485.68	948.641	750.575	1379.44	892.226	1171.9
ENSMUSG00000021242	NPC intracellular cholesterol transporter 2	Npc2	8004.45	6764.55	7642.35	6673.15	8037.46	6651.61	7507.01	7265.88	8636.55	6627.17	6921.28	8235.25	6985.44	8939.43	8348.95	8063.93	7403.44	7764.36	6973.12	7060.09
ENSMUSG00000021243	FCF1 rRNA processing protein	Fcf1	1593.5	2466.96	1963.27	2561.94	3218.73	2250.39	2345.58	2350.63	2043.62	2594.77	2619.05	1940.23	1577.64	1688.59	2294.19	2851.67	2660.06	2263.35	3539.84	2154.75
ENSMUSG00000021244	YLP motif containing 1	Ylpm1	596.438	700.341	447.56	749.949	601.725	709.534	587.362	720.609	432.54	548.528	759.961	509.222	901.169	516.488	437.389	768.677	658.224	595.971	840.882	852.2
ENSMUSG00000021245	mutL homolog 3	Mlh3	325.693	225.485	272.596	210.545	248.581	310.289	182.885	215.029	264.613	196.516	171.307	275.04	174.242	264.914	240.986	209.639	261.66	257.808	215.064	233.588
ENSMUSG00000021248	transmembrane p24 trafficking protein 10	Tmed10	7390.03	6973.79	7020.79	6889.29	7536.35	7016.97	7203.17	7223.92	7710.41	7563	7271.94	8160.51	6987.8	7258.46	7641.66	7636.99	7015.93	6977.54	8489.23	6586.98
ENSMUSG00000021250	FBJ osteosarcoma oncogene	Fos	416.607	536.96	538.425	4226.73	374.845	964.754	377.383	3932.4	283.95	474.119	7741.03	305.932	441.517	254.432	395.217	1151.58	6389.39	1366.05	788.569	4526.26
ENSMUSG00000021252	ergosterol biosynthesis 28	Erg28	1531.56	1004.17	1631.71	1531.57	1329.71	926.63	1346.97	1424.43	1174.47	1430.94	1682.03	1673.16	860.959	1404.62	1783.3	1162.11	1238.58	1387.25	1546.14	1177.84
ENSMUSG00000021254	G patch domain containing 2 like	Gpatch2l	224.788	312.43	295.795	197.502	348.211	193.798	398.671	380.758	307.358	327.209	309.273	178.377	264.122	343.054	321.716	201.024	280.673	273.432	310.971	282.087
ENSMUSG00000021256	vasohibin 1	Vash1	146.862	128.03	134.365	164.896	108.508	227.686	248.685	172.023	99.7386	100.166	251.787	111.61	41.7865	108.634	218.092	90.9393	215.485	166.291	75.5631	204.884
ENSMUSG00000021257	angel homolog 1	Angel1	211.8	151.916	170.131	203.092	223.92	159.91	212.882	137.409	176.069	144.048	329.968	132.537	169.511	224.891	378.348	224.955	88.729	109.373	344.878	215.772
ENSMUSG00000021258	cyclin K	Ccnk	1098.96	900.984	903.819	1211.1	1069.29	1156.43	1160.21	1054.17	961.766	763.169	1085.33	876.939	1203.92	875.742	1078.41	1479.92	995.032	776.771	855.413	1251.08
ENSMUSG00000021262	Ena-vasodilator stimulated phosphoprotein	Evl	1258.81	955.445	1141.62	1021.05	704.314	1134.19	1206.66	769.908	1086.95	1044.59	820.896	1297.47	1210.23	1142.56	686.81	1153.49	1135.37	1159.58	1113.1	919.505
ENSMUSG00000021263	delta(4)-desaturase, sphingolipid 2	Degs2	756.287	409.886	505.559	552.447	498.149	482.907	575.75	500.335	518.03	408.295	547.264	560.045	708.005	533.64	395.217	467.141	615.671	522.311	547.348	467.176
ENSMUSG00000021264	YY1 transcription factor	Yy1	473.554	929.648	703.722	735.044	705.3	1095.01	1008.29	749.979	709.366	890.046	672.583	784.262	819.173	851.919	630.178	725.6	630.157	969.847	807.944	778.956
ENSMUSG00000021266	tryptophanyl-tRNA synthetase	Wars	853.196	875.187	656.356	1287.49	887.79	770.956	803.147	1041.58	711.401	606.719	792.153	752.374	1010.76	723.273	1107.33	891.206	713.453	701.995	1031.73	698.784
ENSMUSG00000021268	maternally expressed 3	Meg3	44.9576	44.9059	104.398	90.3666	50.3081	67.7764	79.3471	68.1799	60.0467	37.2045	90.8274	94.6695	68.5929	74.3285	136.157	63.1789	80.5804	73.6593	51.3442	22.7649
ENSMUSG00000021270	heat shock protein 90, alpha (cytosolic), class A member 1	Hsp90aa1	10331.3	9184.69	8745.3	11292.1	13061.4	10399.4	10345.1	8277.04	8286.45	8030.44	11452.3	7751.94	17145.9	6050.15	14914.6	17967.7	10735.3	6512.15	12343.9	8538.82
ENSMUSG00000021271	zinc finger protein 839	Zfp839	323.695	573.267	781.055	674.489	429.099	501.969	549.624	1023.75	585.201	495.106	546.114	715.502	681.987	586.051	387.987	395.347	687.197	714.272	390.409	1002.65
ENSMUSG00000021273	farnesyl diphosphate farnesyl transferase 1	Fdft1	329.689	289.5	414.694	349.355	456.719	344.177	425.765	459.427	316.518	427.374	427.694	415.549	413.923	397.371	478.357	311.108	412.861	220.978	362.315	256.353
ENSMUSG00000021275	tectonin beta-propeller repeat containing 2	Tecpr2	57.9454	83.1237	84.0987	55.8969	68.0639	36.0062	71.6059	30.4187	60.0467	49.606	62.0846	61.7843	116.687	63.8462	97.5993	60.3071	52.5131	55.8025	87.1882	57.4072
ENSMUSG00000021276	cyclin-dependent kinase 2 interacting protein	Cinp	460.566	320.074	422.427	553.379	460.665	495.615	518.659	294.747	244.258	219.411	352.962	445.445	284.621	381.172	386.782	656.678	383.889	391.734	353.597	417.687
[truncated: 9,002 more rows]

## Sheet: Supp_Table2
Related to Fig. 1, DeSeq2 differential gene analaysis from bulk RNA-seq analysis of microglia in vivo. Wald test with BH test correction.
[truncated: 10,690 more rows]
[truncated: 42 more columns]

## Sheet: Supp_Table3
Related to Extended Data Fig. 3, Blood-induced microglial DEGs in vivo. Wald test with BH test correction
[truncated: 198 more rows]

[truncated: 13 more sheets: Supp_Table4, Supp_Table5, Supp_Table6, Supp_Table7, Supp_Table8, Supp_Table9, Supp_Table10, Supp_Table11, Supp_Table12, Supp_Table13, Supp_Table14, Supp_Table15, Supp_Table16]
