# Supplementary material for: Defining blood-induced microglia functions in neurodegeneration through multiomic profiling
Source: Nat Immunol. 2023 Jun 8;24(7):1173–87. doi: 10.1038/s41590-023-01522-0 (PMC10307624; doi:10.1038/s41590-023-01522-0)
Supplement: Source Data Fig. 4 — Statistical source data. [file 41590_2023_1522_MOESM3_ESM.xlsx]

## Sheet: Fig.4
	Source data related to Fig. 4e			Source data related to Fig. 4h							Source data related to Fig. 4h
	pMEK2			ANOVA summary							p-NCF2
	Unpaired t test			F	14.58						Mann Whitney test
	P value	0.0003		P value	<0.0001						P value	0.0043
	P value summary	***		P value summary	****						Exact or approximate P value?	Exact
	Significantly different (P < 0.05)?	Yes		Significant diff. among means (P < 0.05)?	Yes						P value summary	**
	One- or two-tailed P value?	Two-tailed		R squared	0.802						Significantly different (P < 0.05)?	Yes
	t, df	t=11.45, df=4									One- or two-tailed P value?	Two-tailed
				Tukey's multiple comparisons test	Mean Diff.	95.00% CI of diff.	Below threshold?	Summary	Adjusted P Value		Sum of ranks in column NTG,5XFAD	21 , 45
	pPAX			unstimulated vs. Fibrin	-4.911	-7.690 to -2.133	Yes	***	0.0003		Mann-Whitney U	0
	Unpaired t test			unstimulated vs. Fibrin+IgG2b	-5.147	-7.925 to -2.368	Yes	***	0.0002
	P value	0.0081		unstimulated vs. Fibrin+5B8	-1.771	-4.550 to 1.008	No	ns	0.3667		NCF2
	P value summary	**		unstimulated vs. IgG2b	-0.4157	-3.194 to 2.363	No	ns	0.9965		Mann Whitney test
	Significantly different (P < 0.05)?	Yes		unstimulated vs. 5B8	-0.2782	-3.057 to 2.500	No	ns	0.9995		P value	0.0043
	One- or two-tailed P value?	Two-tailed		Fibrin vs. Fibrin+IgG2b	-0.2352	-3.014 to 2.543	No	ns	0.9998		Exact or approximate P value?	Exact
	t, df	t=4.885, df=4		Fibrin vs. Fibrin+5B8	3.14	0.3618 to 5.919	Yes	*	0.0216		P value summary	**
				Fibrin vs. IgG2b	4.496	1.717 to 7.274	Yes	***	0.0008		Significantly different (P < 0.05)?	Yes
	pNCF2			Fibrin vs. 5B8	4.633	1.855 to 7.412	Yes	***	0.0006		One- or two-tailed P value?	Two-tailed
	Unpaired t test			Fibrin+IgG2b vs. Fibrin+5B8	3.376	0.5970 to 6.154	Yes	*	0.0124		Sum of ranks in column A,B	21 , 45
	P value	0.0004		Fibrin+IgG2b vs. IgG2b	4.731	1.952 to 7.509	Yes	***	0.0005		Mann-Whitney U	0
	P value summary	***		Fibrin+IgG2b vs. 5B8	4.868	2.090 to 7.647	Yes	***	0.0003
	Significantly different (P < 0.05)?	Yes		Fibrin+5B8 vs. IgG2b	1.355	-1.423 to 4.134	No	ns	0.6387
	One- or two-tailed P value?	Two-tailed		Fibrin+5B8 vs. 5B8	1.493	-1.286 to 4.271	No	ns	0.5443
	t, df	t=11.02, df=4		IgG2b vs. 5B8	0.1375	-2.641 to 2.916	No	ns	>0.9999
