# Supplementary material for: Defining blood-induced microglia functions in neurodegeneration through multiomic profiling
Source: Nat Immunol. 2023 Jun 8;24(7):1173–87. doi: 10.1038/s41590-023-01522-0 (PMC10307624; doi:10.1038/s41590-023-01522-0)
Supplement: Source Data Fig. 6 — Statistical source data. [file 41590_2023_1522_MOESM4_ESM.xlsx]

## Sheet: Fig. 6
Source data related to Fig. 6f
Fibrin signature overlay									Fibrin & iC3b signature overlay									LPS Signature overlay
Comparisons between Genotype&ROS									Comparisons between Genotype&ROS									Comparisons between Genotype&ROS
Genotype	ROSLevel_Gentype	ROSLevel	Difference	Std Err Dif	Lower CL	Upper CL	p-Value		Genotype	ROSLevel_Gentype	ROSLevel	Difference	Std Err Dif	Lower CL	Upper CL	p-Value		Genotype	ROSLevel_Gentype	ROSLevel	Difference	Std Err Dif	Lower CL	Upper CL	p-Value
5XFAD	Positive WT	Negative	0.945176	0.053103	0.808606	1.08174	<0.0001		5XFAD	Positive WT	Negative	0.435374	0.0261809	0.368042	0.502705	<.0001		WT	Negative 5XFAD	Positive	0.0389302	0.0077952	0.018883	0.0589776	<.0001
5XFAD	Positive WT	Positive	0.814606	0.063765	0.650617	0.978595	<0.0001		5XFAD	Positive WT	Positive	0.335386	0.0314373	0.254536	0.416236	<.0001		5XFAD	Negative 5XFAD	Positive	0.0279573	0.0069255	0.010147	0.045768	0.0003
5XFAD	Negative WT	Negative	0.551182	0.04948	0.423931	0.678433	<0.0001		5XFAD	Negative WT	Negative	0.228551	0.0243945	0.165814	0.291289	<.0001		WT	Negative WT	Positive	0.0225424	0.0096128	-0.00218	0.0472645	0.0885
5XFAD	Negative WT	Positive	0.420612	0.06078	0.264298	0.576926	<0.0001		5XFAD	Positive 5XFAD	Negative	0.206822	0.02326	0.147003	0.266642	<.0001		WT	Positive 5XFAD	Positive	0.0163878	0.0093602	-0.007685	0.0404601	0.2978
5XFAD	Positive 5XFAD	Negative	0.393994	0.047179	0.272661	0.515326	<0.0001		5XFAD	Negative WT	Positive	0.128563	0.029966	0.0514978	0.205629	0.0001		5XFAD	Negative WT	Positive	0.0115695	0.0089221	-0.011376	0.0345152	0.5651
WT	Positive WT	Negative	0.13057	0.065486	-0.037845	0.298985	0.190666		WT	Positive WT	Negative	0.0999879	0.0322858	0.016956	0.18302	0.0107		WT	Negative 5XFAD	Negative	0.0109729	0.0072633	-0.007707	0.0296524	0.4312
Effect Summary									Effect Summary									Effect Summary
Source	LogWorth	PValue							Source	LogWorth	PValue							Source	LogWorth	PValue
Genotype	58.4239	0	<0.00001						Genotype	42.275	0	<0.0001						ROS	4.669	2e-05
ROS	9.96667	0	<0.00001						ROS	13.656	0	<0.0001						Genotype	1.677	0.02105
Genotype*ROS	2.94968	0.001123							Genotype*ROS	2.135	0.00733							Genotype*ROS	0.189	0.64771
Analysis of Variance									Analysis of Variance									Analysis of Variance
Source	DF	Sum of Squares	Mean Square	F Ratio					Source	DF	Sum of Squares	Mean Square	F Ratio					Source	DF	Sum of Squares	Mean Square	F Ratio
Model	3	202.452	67.4841	122.549					Model	3	40.0659	13.3553	99.7771					Model	3	0.335942	0.111981	9.4372
Error	1575	867.309	0.550672		Prob > F				Error	1575	210.816	0.1339						Error	1575	18.6888	0.011866		Prob > F
C. Total	1578	1069.76		0					C. Total	1578	250.882		<.0001					C. Total	1578	19.0248		<.0001
Genotype									Genotype									Genotype
Least	Squares	Means	Table						Least	Squares	Means	Table						Least	Squares	Means	Table
Level	Least Sq Mean	Std Error	Mean						Level	Least Sq Mean	Std Error	Mean						Level Least	Sq	Mean Std	Error Mean
5XFAD	1.32934	0.023589	1.29644						5XFAD	1.1133	0.01163	1.09604						5XFAD	-0.0354677	0.00346273	-0.03313
WT	0.646443	0.032743	0.627474						WT	0.831336	0.0161429	0.81681						WT	-0.0217874	0.00480642	-0.01851
ROS									ROS									ROS
Least	Squares	Means	Table						Least	Squares	Means	Table						Least	Squares	Means	Table
Level	Least Sq Mean	Std Error	Mean						Level	Least Sq Mean	Std Error	Mean						Level	Least Sq Mean	Std Error	Mean
Negative	0.856749	0.02474	0.923629						Negative	0.895618	0.0121973	0.92335						Negative	-0.0160026	0.00363164	-0.01733
Positive	1.11903	0.031882	1.26613						Positive	1.04902	0.0157187	1.10959						Positive	-0.0412525	0.0046801	-0.04421
