# Supplementary material for: Defining blood-induced microglia functions in neurodegeneration through multiomic profiling
Source: Nat Immunol. 2023 Jun 8;24(7):1173–87. doi: 10.1038/s41590-023-01522-0 (PMC10307624; doi:10.1038/s41590-023-01522-0)
Supplement: Source Data Fig. 7 — Statistical source data. [file 41590_2023_1522_MOESM5_ESM.xlsx]

## Sheet: Fig. 7
	Source data related to Fig. 7f
	APOE+Microglia
	Mann Whitney test
	P value	0.0012
	Exact or approximate P value?	Exact
	P value summary	**
	Significantly different (P < 0.05)?	Yes
	One- or two-tailed P value?	Two-tailed
	Sum of ranks in column A,B	70 , 21
	Mann-Whitney U	0
	GP91Phox+APOE+ Microglia %
	Mann Whitney test
	P value	0.0012
	Exact or approximate P value?	Exact
	P value summary	**
	Significantly different (P < 0.05)?	Yes
	One- or two-tailed P value?	Two-tailed
	Sum of ranks in column A,B	70 , 21
	Mann-Whitney U	0
	GP91Phox+APOE+ Microglia numbers
	Mann Whitney test
	P value	0.0484
	Exact or approximate P value?	Exact
	P value summary	*
	Significantly different (P < 0.05)?	Yes
	One- or two-tailed P value?	Two-tailed
	Sum of ranks in column A,B	63 , 28
	Mann-Whitney U	7
