# Supplementary material for: Defining blood-induced microglia functions in neurodegeneration through multiomic profiling
Source: Nat Immunol. 2023 Jun 8;24(7):1173–87. doi: 10.1038/s41590-023-01522-0 (PMC10307624; doi:10.1038/s41590-023-01522-0)
Supplement: Source Data Extended Data Fig. 6 — Statistical source data. [file 41590_2023_1522_MOESM7_ESM.xlsx]

## Sheet: ExtendedDataFig.6
	Extended Data Fig. 6d							Extended Data Fig. 6e
	ANOVA summary							ANOVA summary
	F	7.991						F	11.76
	P value	0.0203						P value	0.0084
	P value summary	*						P value summary	**
	Significant diff. among means (P < 0.05)?	Yes						Significant diff. among means (P < 0.05)?	Yes
	R squared	0.7271						R squared	0.7967
	Tukey's multiple comparisons test	Mean Diff.	95.00% CI of diff.	Below threshold?	Summary	Adjusted P Value		Tukey's multiple comparisons test	Mean Diff.	95.00% CI of diff.	Below threshold?	Summary	Adjusted P Value
	Unstim vs. Fibrin	-4.968	-9.036 to -0.8998	Yes	*	0.0223		Unstim vs. Fibrin	-139	-232.6 to -45.39	Yes	**	0.0092
	Unstim vs. F 20nM Tram	-0.8837	-4.952 to 3.184	No	ns	0.7904		Unstim vs. Fibrin + Trametinib 20nM	-25.67	-119.3 to 67.94	No	ns	0.6933
	Fibrin vs. F 20nM Tram	4.084	0.01609 to 8.152	Yes	*	0.0493		Fibrin vs. Fibrin + Trametinib 20nM	113.3	19.73 to 206.9	Yes	*	0.0231
