# Supplementary material for: Defining blood-induced microglia functions in neurodegeneration through multiomic profiling
Source: Nat Immunol. 2023 Jun 8;24(7):1173–87. doi: 10.1038/s41590-023-01522-0 (PMC10307624; doi:10.1038/s41590-023-01522-0)
Supplement: Source Data Extended Data Fig. 8 — Statistical source data. [file 41590_2023_1522_MOESM8_ESM.xlsx]

## Sheet: ExtendedDataFig.8
	Source data related to Extended Data Fig. 8b
	ANOVA summary
	F	2675
	P value	<0.0001
	P value summary	****
	Significant diff. among means (P < 0.05)?	Yes
	R squared	0.3315
	Tukey's multiple comparisons test	Mean Diff.	95.00% CI of diff.	Below threshold?	Summary	Adjusted P Value
	fibrin vs. iC3b	-0.01458	-0.01711 to -0.01205	Yes	****	<0.0001
	fibrin vs. LPS	0.03685	0.03420 to 0.03950	Yes	****	<0.0001
	fibrin vs. US	-0.06573	-0.06832 to -0.06315	Yes	****	<0.0001
	iC3b vs. LPS	0.05143	0.04845 to 0.05441	Yes	****	<0.0001
	iC3b vs. US	-0.05115	-0.05407 to -0.04823	Yes	****	<0.0001
	LPS vs. US	-0.1026	-0.1056 to -0.09956	Yes	****	<0.0001
	Source data related to Extended Data Fig. 8d
	CD11b+ cells		CD11b+ROS+ cells
	Unpaired t test with Welch's correction		Unpaired t test with Welch's correction
	P value	0.0054	P value	0.0178
	P value summary	**	P value summary	*
	Significantly different (P < 0.05)?	Yes	Significantly different (P < 0.05)?	Yes
	One- or two-tailed P value?	Two-tailed	One- or two-tailed P value?	Two-tailed
	Welch-corrected t, df	t=7.054, df=3.081	Welch-corrected t, df	t=4.878, df=2.899
